# Supplementary material for: Characterization of Three Mycobacterium spp. with Potential Use in Bioremediation by Genome Sequencing and Comparative Genomics
Source: Genome Biol Evol. 2015 Jun 16;7(7):1871–86. doi: 10.1093/gbe/evv111 (PMC4524478; doi:10.1093/gbe/evv111)
Supplement: Supplementary Data [file supp_evv111_Supplementary_Table-5_FINAL.xlsx]

## Sheet: MchlDSM
Supplementary table 5: List of the genes belongs to the category "Metabolism of aromatic compounds"
For each genome a separate sheet is present
Scaffold	GeneID	Start	End	Function	GenomeID
gnl|LeifICM|MCHLDSM43826_contig000065	MCHLDSM43826_04902	122405	123958	Aldehyde-alcohol dehydrogenase	MchlDSM43826
gnl|LeifICM|MCHLDSM43826_contig000065	MCHLDSM43826_05227	438362	438796	1%2C4-dihydroxy-2-naphthoyl-CoA hydrolase	MchlDSM43826
gnl|LeifICM|MCHLDSM43826_contig000065	MCHLDSM43826_05289	494792	495619	Pectin degradation repressor protein KdgR	MchlDSM43826
gnl|LeifICM|MCHLDSM43826_contig000065	MCHLDSM43826_05291	496682	497530	Acetaldehyde dehydrogenase	MchlDSM43826
gnl|LeifICM|MCHLDSM43826_contig000065	MCHLDSM43826_05554	758769	759494	HTH-type transcriptional regulator TtgV	MchlDSM43826
gnl|LeifICM|MCHLDSM43826_contig000065	MCHLDSM43826_05573	776739	778022	hypothetical protein	MchlDSM43826
gnl|LeifICM|MCHLDSM43826_contig000065	MCHLDSM43826_05735	969991	970842	Anaerobic sulfite reductase subunit B	MchlDSM43826
gnl|LeifICM|MCHLDSM43826_contig000065	MCHLDSM43826_05795	1035189	1036292	Homogentisate 1%2C2-dioxygenase	MchlDSM43826
gnl|LeifICM|MCHLDSM43826_contig000004	MCHLDSM43826_00331	709	1032	Acetaldehyde dehydrogenase	MchlDSM43826
gnl|LeifICM|MCHLDSM43826_contig000004	MCHLDSM43826_00411	83894	84460	Flavin-dependent monooxygenase%2C reductase subunit HsaB	MchlDSM43826
gnl|LeifICM|MCHLDSM43826_contig000004	MCHLDSM43826_00413	85367	86251	4%2C5:9%2C10-diseco-3-hydroxy-5%2C9%2C17-trioxoandrosta-1(10)%2C2-diene-4-oate hydrolase	MchlDSM43826
gnl|LeifICM|MCHLDSM43826_contig000052	MCHLDSM43826_04245	671	1696	Putative phenylalanine aminotransferase	MchlDSM43826
gnl|LeifICM|MCHLDSM43826_contig000052	MCHLDSM43826_04336	89905	90705	Acetate operon repressor	MchlDSM43826
gnl|LeifICM|MCHLDSM43826_contig000052	MCHLDSM43826_04405	159136	160017	4%2C5:9%2C10-diseco-3-hydroxy-5%2C9%2C17-trioxoandrosta-1(10)%2C2-diene-4-oate hydrolase	MchlDSM43826
gnl|LeifICM|MCHLDSM43826_contig000052	MCHLDSM43826_04406	160110	160904	2-hydroxyhexa-2%2C4-dienoate hydratase	MchlDSM43826
gnl|LeifICM|MCHLDSM43826_contig000052	MCHLDSM43826_04407	161252	161791	Acetaldehyde dehydrogenase	MchlDSM43826
gnl|LeifICM|MCHLDSM43826_contig000015	MCHLDSM43826_01564	24395	24892	Flavin-dependent monooxygenase%2C reductase subunit HsaB	MchlDSM43826
gnl|LeifICM|MCHLDSM43826_contig000015	MCHLDSM43826_01615	69138	71726	2-halobenzoate 1%2C2-dioxygenase electron transfer component	MchlDSM43826
gnl|LeifICM|MCHLDSM43826_contig000015	MCHLDSM43826_01616	71738	72256	2-halobenzoate 1%2C2-dioxygenase small subunit	MchlDSM43826
gnl|LeifICM|MCHLDSM43826_contig000015	MCHLDSM43826_01617	72253	73614	2-halobenzoate 1%2C2-dioxygenase large subunit	MchlDSM43826
gnl|LeifICM|MCHLDSM43826_contig000072	MCHLDSM43826_07311	42305	43372	FADH(2)-dependent monooxygenase TftD	MchlDSM43826
gnl|LeifICM|MCHLDSM43826_contig000072	MCHLDSM43826_07312	43312	43725	FADH(2)-dependent monooxygenase TftD	MchlDSM43826
gnl|LeifICM|MCHLDSM43826_contig000072	MCHLDSM43826_07313	43749	44027	FADH(2)-dependent monooxygenase TftD	MchlDSM43826
gnl|LeifICM|MCHLDSM43826_contig000072	MCHLDSM43826_07319	48892	49959	FADH(2)-dependent monooxygenase TftD	MchlDSM43826
gnl|LeifICM|MCHLDSM43826_contig000072	MCHLDSM43826_07332	62747	64264	FADH(2)-dependent monooxygenase TftD	MchlDSM43826
gnl|LeifICM|MCHLDSM43826_contig000021	MCHLDSM43826_02082	247381	249291	Primary amine oxidase precursor	MchlDSM43826
gnl|LeifICM|MCHLDSM43826_contig000021	MCHLDSM43826_02307	460214	461275	Regulatory protein PchR	MchlDSM43826
gnl|LeifICM|MCHLDSM43826_contig000021	MCHLDSM43826_02416	566888	568903	Primary amine oxidase precursor	MchlDSM43826
gnl|LeifICM|MCHLDSM43826_contig000021	MCHLDSM43826_02426	578796	579026	putative tautomerase	MchlDSM43826
gnl|LeifICM|MCHLDSM43826_contig000021	MCHLDSM43826_02501	653537	654238	Transcriptional regulator KdgR	MchlDSM43826
gnl|LeifICM|MCHLDSM43826_contig000043	MCHLDSM43826_03930	41194	41637	3-dehydroquinate dehydratase	MchlDSM43826
gnl|LeifICM|MCHLDSM43826_contig000043	MCHLDSM43826_03931	41634	43454	4-hydroxyphenylpyruvate dioxygenase	MchlDSM43826
gnl|LeifICM|MCHLDSM43826_contig000043	MCHLDSM43826_03935	46626	47375	Pectin degradation repressor protein KdgR	MchlDSM43826
gnl|LeifICM|MCHLDSM43826_contig000068	MCHLDSM43826_06003	36260	36937	Pyrethroid hydrolase	MchlDSM43826
gnl|LeifICM|MCHLDSM43826_contig000073	MCHLDSM43826_07382	53253	55853	Aldehyde-alcohol dehydrogenase	MchlDSM43826
gnl|LeifICM|MCHLDSM43826_contig000024	MCHLDSM43826_02697	4796	5662	4%2C5:9%2C10-diseco-3-hydroxy-5%2C9%2C17-trioxoandrosta-1(10)%2C2-diene-4-oate hydrolase	MchlDSM43826
gnl|LeifICM|MCHLDSM43826_contig000024	MCHLDSM43826_03129	427138	427935	Acetate operon repressor	MchlDSM43826
gnl|LeifICM|MCHLDSM43826_contig000069	MCHLDSM43826_06025	594	1442	Inosose isomerase	MchlDSM43826
gnl|LeifICM|MCHLDSM43826_contig000069	MCHLDSM43826_06240	257912	258763	2-hydroxy-6-oxo-6-(2'-aminophenyl)hexa-2%2C4-dienoic acid hydrolase	MchlDSM43826
gnl|LeifICM|MCHLDSM43826_contig000069	MCHLDSM43826_06248	266836	267789	4%2C5:9%2C10-diseco-3-hydroxy-5%2C9%2C17-trioxoandrosta-1(10)%2C2-diene-4-oate hydrolase	MchlDSM43826
gnl|LeifICM|MCHLDSM43826_contig000069	MCHLDSM43826_06249	267861	268586	Acetate operon repressor	MchlDSM43826
gnl|LeifICM|MCHLDSM43826_contig000070	MCHLDSM43826_06729	377673	378833	HNH endonuclease	MchlDSM43826
gnl|LeifICM|MCHLDSM43826_contig000070	MCHLDSM43826_06739	385229	386437	p-hydroxybenzoate hydroxylase	MchlDSM43826
gnl|LeifICM|MCHLDSM43826_contig000070	MCHLDSM43826_06740	386483	387259	HTH-type transcriptional regulator KipR	MchlDSM43826
gnl|LeifICM|MCHLDSM43826_contig000070	MCHLDSM43826_06741	387261	388442	4-hydroxybenzoate transporter PcaK	MchlDSM43826
gnl|LeifICM|MCHLDSM43826_contig000070	MCHLDSM43826_07255	921206	922084	Transcriptional regulator KdgR	MchlDSM43826
gnl|LeifICM|MCHLDSM43826_contig000070	MCHLDSM43826_07260	926951	927193	Acetaldehyde dehydrogenase	MchlDSM43826
gnl|LeifICM|MCHLDSM43826_contig000031	MCHLDSM43826_03360	140840	141658	Transcriptional regulator KdgR	MchlDSM43826
gnl|LeifICM|MCHLDSM43826_contig000031	MCHLDSM43826_03478	281985	282608	Flavin reductase like domain protein	MchlDSM43826
gnl|LeifICM|MCHLDSM43826_contig000023	MCHLDSM43826_02690	7389	7616	putative tautomerase	MchlDSM43826
gnl|LeifICM|MCHLDSM43826_contig000001	MCHLDSM43826_00111	119798	120958	Iron-dependent extradiol dioxygenase	MchlDSM43826
gnl|LeifICM|MCHLDSM43826_contig000001	MCHLDSM43826_00112	120955	121896	Ureidoglycolate lyase	MchlDSM43826
gnl|LeifICM|MCHLDSM43826_contig000008	MCHLDSM43826_00636	8504	9361	Pectin degradation repressor protein KdgR	MchlDSM43826
gnl|LeifICM|MCHLDSM43826_contig000008	MCHLDSM43826_00660	32954	33499	Flavin-dependent monooxygenase%2C reductase subunit HsaB	MchlDSM43826
gnl|LeifICM|MCHLDSM43826_contig000011	MCHLDSM43826_01419	125430	126707	hypothetical protein	MchlDSM43826

## Sheet: MchuDSM
Scaffold	GeneID	Start	End	Function	GenomeID
gnl|LeifICM|MCHUDSM_contig000060	MCHUDSM_04387	160424	160858	Thioesterase superfamily protein	MCHUDSM
gnl|LeifICM|MCHUDSM_contig000032	MCHUDSM_02075	91197	91898	Transcriptional regulator KdgR	MCHUDSM
gnl|LeifICM|MCHUDSM_contig000033	MCHUDSM_02236	107892	108617	Acetate operon repressor	MCHUDSM
gnl|LeifICM|MCHUDSM_contig000061	MCHUDSM_04672	49789	50514	HTH-type transcriptional regulator SrpS	MCHUDSM
gnl|LeifICM|MCHUDSM_contig000056	MCHUDSM_03648	49776	51200	HNH endonuclease	MCHUDSM
gnl|LeifICM|MCHUDSM_contig000056	MCHUDSM_03650	51721	52746	Putative phenylalanine aminotransferase	MCHUDSM
gnl|LeifICM|MCHUDSM_contig000025	MCHUDSM_01373	77525	78628	Homogentisate 1%2C2-dioxygenase	MCHUDSM
gnl|LeifICM|MCHUDSM_contig000025	MCHUDSM_01446	169359	170606	hypothetical protein	MCHUDSM
gnl|LeifICM|MCHUDSM_contig000035	MCHUDSM_02506	51203	52129	Transcriptional regulator KdgR	MCHUDSM
gnl|LeifICM|MCHUDSM_contig000035	MCHUDSM_02567	112927	113493	Flavin-dependent monooxygenase%2C reductase subunit HsaB	MCHUDSM
gnl|LeifICM|MCHUDSM_contig000064	MCHUDSM_04958	72967	73473	Flavin-dependent monooxygenase%2C reductase subunit HsaB	MCHUDSM
gnl|LeifICM|MCHUDSM_contig000062	MCHUDSM_04727	7649	8446	Acetate operon repressor	MCHUDSM
gnl|LeifICM|MCHUDSM_contig000014	MCHUDSM_00540	33316	34065	Transcriptional regulator KdgR	MCHUDSM
gnl|LeifICM|MCHUDSM_contig000014	MCHUDSM_00544	37304	39124	4-hydroxyphenylpyruvate dioxygenase	MCHUDSM
gnl|LeifICM|MCHUDSM_contig000014	MCHUDSM_00545	39121	39564	3-dehydroquinate dehydratase	MCHUDSM
gnl|LeifICM|MCHUDSM_contig000015	MCHUDSM_00614	28989	30050	Regulatory protein PchR	MCHUDSM
gnl|LeifICM|MCHUDSM_contig000038	MCHUDSM_03311	181051	181992	Ureidoglycolate lyase	MCHUDSM
gnl|LeifICM|MCHUDSM_contig000018	MCHUDSM_00849	30657	31457	Acetate operon repressor	MCHUDSM
gnl|LeifICM|MCHUDSM_contig000091	MCHUDSM_05586	44043	44834	Xylose isomerase-like TIM barrel	MCHUDSM
gnl|LeifICM|MCHUDSM_contig000028	MCHUDSM_01583	3417	4235	Acetate operon repressor	MCHUDSM
gnl|LeifICM|MCHUDSM_contig000008	MCHUDSM_00228	41884	43869	Copper methylamine oxidase precursor	MCHUDSM
gnl|LeifICM|MCHUDSM_contig000010	MCHUDSM_00284	9551	11566	Primary amine oxidase precursor	MCHUDSM
gnl|LeifICM|MCHUDSM_contig000058	MCHUDSM_03913	94926	96203	HNH endonuclease	MCHUDSM
gnl|LeifICM|MCHUDSM_contig000058	MCHUDSM_03922	101655	102863	p-hydroxybenzoate hydroxylase	MCHUDSM
gnl|LeifICM|MCHUDSM_contig000058	MCHUDSM_03923	102909	103685	HTH-type transcriptional regulator KipR	MCHUDSM
gnl|LeifICM|MCHUDSM_contig000058	MCHUDSM_03924	103687	104868	4-hydroxybenzoate transporter PcaK	MCHUDSM
gnl|LeifICM|MCHUDSM_contig000058	MCHUDSM_04083	258372	259988	Benzoylformate decarboxylase	MCHUDSM
gnl|LeifICM|MCHUDSM_contig000037	MCHUDSM_03018	44836	45459	Flavin reductase like domain protein	MCHUDSM
gnl|LeifICM|MCHUDSM_contig000037	MCHUDSM_03035	59777	60592	Transcriptional regulator KdgR	MCHUDSM
gnl|LeifICM|MCHUDSM_contig000031	MCHUDSM_01960	248364	249041	Pyrethroid hydrolase	MCHUDSM

## Sheet: Mobu
Scaffold	GeneID	Start	End	Function	GenomeID
gnl|LeifICM|MOBUDSM44075_contig000058	MOBUDSM44075_05153	118559	119662	Homogentisate 1%2C2-dioxygenase	MobuDSM44075
gnl|LeifICM|MOBUDSM44075_contig000058	MOBUDSM44075_05344	321346	322047	HTH-type transcriptional regulator KipR	MobuDSM44075
gnl|LeifICM|MOBUDSM44075_contig000058	MOBUDSM44075_05426	407164	409176	Copper methylamine oxidase precursor	MobuDSM44075
gnl|LeifICM|MOBUDSM44075_contig000058	MOBUDSM44075_05452	432264	433037	Transcriptional regulator KdgR	MobuDSM44075
gnl|LeifICM|MOBUDSM44075_contig000006	MOBUDSM44075_01215	188959	190140	Inner membrane protein YdcO	MobuDSM44075
gnl|LeifICM|MOBUDSM44075_contig000009	MOBUDSM44075_01638	48067	49260	3-hydroxybenzoate 6-hydroxylase 1	MobuDSM44075
gnl|LeifICM|MOBUDSM44075_contig000010	MOBUDSM44075_02010	163409	164170	Acetate operon repressor	MobuDSM44075
gnl|LeifICM|MOBUDSM44075_contig000018	MOBUDSM44075_03252	98474	99253	Pectin degradation repressor protein KdgR	MobuDSM44075
gnl|LeifICM|MOBUDSM44075_contig000013	MOBUDSM44075_02324	45212	45742	Biphenyl dioxygenase subunit beta	MobuDSM44075
gnl|LeifICM|MOBUDSM44075_contig000017	MOBUDSM44075_03071	17030	17893	Acetate operon repressor	MobuDSM44075
gnl|LeifICM|MOBUDSM44075_contig000057	MOBUDSM44075_05009	759886	760317	1%2C4-dihydroxy-2-naphthoyl-CoA hydrolase	MobuDSM44075
gnl|LeifICM|MOBUDSM44075_contig000015	MOBUDSM44075_02898	78776	79837	Regulatory protein PchR	MobuDSM44075
gnl|LeifICM|MOBUDSM44075_contig000025	MOBUDSM44075_03795	68933	69601	Alpha/beta hydrolase family protein	MobuDSM44075
gnl|LeifICM|MOBUDSM44075_contig000019	MOBUDSM44075_03330	23752	24897	HNH endonuclease	MobuDSM44075
gnl|LeifICM|MOBUDSM44075_contig000020	MOBUDSM44075_03404	17476	18303	HTH-type transcriptional regulator KipR	MobuDSM44075
gnl|LeifICM|MOBUDSM44075_contig000026	MOBUDSM44075_03844	12560	13183	Flavin reductase like domain protein	MobuDSM44075
gnl|LeifICM|MOBUDSM44075_contig000005	MOBUDSM44075_00849	46858	47301	3-dehydroquinate dehydratase	MobuDSM44075
gnl|LeifICM|MOBUDSM44075_contig000001	MOBUDSM44075_00095	92931	94844	Phenylethylamine oxidase precursor	MobuDSM44075
gnl|LeifICM|MOBUDSM44075_contig000001	MOBUDSM44075_00111	112458	114506	Bifunctional protein PaaZ	MobuDSM44075
gnl|LeifICM|MOBUDSM44075_contig000001	MOBUDSM44075_00150	147208	147705	Flavin-dependent monooxygenase%2C reductase subunit HsaB	MobuDSM44075
gnl|LeifICM|MOBUDSM44075_contig000001	MOBUDSM44075_00178	193543	194481	Ureidoglycolate lyase	MobuDSM44075
gnl|LeifICM|MOBUDSM44075_contig000002	MOBUDSM44075_00232	38231	39142	Transcriptional regulator KdgR	MobuDSM44075
gnl|LeifICM|MOBUDSM44075_contig000002	MOBUDSM44075_00295	103807	104967	FAD-dependent urate hydroxylase	MobuDSM44075
gnl|LeifICM|MOBUDSM44075_contig000002	MOBUDSM44075_00314	126653	127219	Flavin-dependent monooxygenase%2C reductase subunit HsaB	MobuDSM44075
gnl|LeifICM|MOBUDSM44075_contig000008	MOBUDSM44075_01561	161589	163607	Copper methylamine oxidase precursor	MobuDSM44075
gnl|LeifICM|MOBUDSM44075_contig000008	MOBUDSM44075_01586	187029	188288	hypothetical protein	MobuDSM44075

## Sheet: MycNBB4
Scaffold	GeneId	Gene Start	Gene End	Function	Genome
NC_018027	Mycch_0242	252866	253366	conserved_protein_of_DIM6/NTAB_family	Mycch
NC_018027	Mycch_0382	391621	392559	2-keto-4-pentenoate_hydratase/2-oxohepta-3-ene-1,7-dioic_acid_hydratase	Mycch
NC_018027	Mycch_0981	987256	988398	PLP-dependent_enzyme,_histidinol-phosphate/aromatic_aminotransferase_or_cobyric_acid_decarboxylase	Mycch
NC_018027	Mycch_0989	995286	996554	protein_of_unknown_function_DUF222/HNH_endonuclease	Mycch
NC_018027	Mycch_1189	1195372	1198011	alcohol_dehydrogenase,_class_IV	Mycch
NC_018027	Mycch_1398	1428041	1428484	3-dehydroquinate_dehydratase	Mycch
NC_018027	Mycch_1544	1592755	1593870	homogentisate_1,2-dioxygenase	Mycch
NC_018027	Mycch_1566	1617183	1617728	conserved_protein_of_DIM6/NTAB_family	Mycch
NC_018027	Mycch_1588	1639930	1640790	transcriptional_regulator	Mycch
NC_018027	Mycch_1590	1642450	1643376	2,3-dihydroxybiphenyl_1,2-dioxygenase	Mycch
NC_018027	Mycch_1596	1649499	1650416	acetaldehyde_dehydrogenase	Mycch
NC_018027	Mycch_1852	1923210	1923911	transcriptional_regulator	Mycch
NC_018027	Mycch_2744	2837705	2838979	protein_of_unknown_function_DUF222/HNH_endonuclease	Mycch
NC_018027	Mycch_3028	3164214	3164909	Zn-dependent_hydrolase,_glyoxylase	Mycch
NC_018027	Mycch_3038	3172887	3174890	Cu2+-containing_amine_oxidase	Mycch
NC_018027	Mycch_3080	3217285	3218079	transcriptional_regulator	Mycch
NC_018027	Mycch_3431	3579025	3580299	protein_of_unknown_function_DUF222/HNH_endonuclease	Mycch
NC_018027	Mycch_3637	3833445	3834719	protein_of_unknown_function_DUF222/HNH_endonuclease	Mycch
NC_018027	Mycch_3690	3889252	3890118	putative_hydrolase_or_acyltransferase_of_alpha/beta_superfamily	Mycch
NC_018027	Mycch_3691	3890262	3891026	transcriptional_regulator	Mycch
NC_018027	Mycch_4571	4805013	4806239	protein_of_unknown_function_DUF222/HNH_endonuclease	Mycch
NC_018027	Mycch_4596	4833358	4834257	transcriptional_regulator	Mycch
NC_018027	Mycch_4600	4838202	4839119	acetaldehyde_dehydrogenase	Mycch
NC_018027	Mycch_4672	4916835	4917401	conserved_protein_of_DIM6/NTAB_family	Mycch
NC_018027	Mycch_4674	4918334	4919224	putative_hydrolase_or_acyltransferase_of_alpha/beta_superfamily	Mycch
NC_018027	Mycch_4889	5135057	5136619	NAD-dependent_aldehyde_dehydrogenase	Mycch
NC_018027	Mycch_5131	5382962	5384251	protein_of_unknown_function_DUF222/HNH_endonuclease	Mycch
NC_018027	Mycch_5186	5435084	5435539	putative_thioesterase	Mycch
