# Supplementary material for: Characterization of Three Mycobacterium spp. with Potential Use in Bioremediation by Genome Sequencing and Comparative Genomics
Source: Genome Biol Evol. 2015 Jun 16;7(7):1871–86. doi: 10.1093/gbe/evv111 (PMC4524478; doi:10.1093/gbe/evv111)
Supplement: Supplementary Data [file supp_evv111_Supplementary_Table-1_FINAL.xlsx]

## Sheet: Sheet1
Supplementary Table -1: Plasmid informations
Sheet1 : Listed scaffold ids and length of the plasmid fragments
Sheet2: Listed predicted genes with annotation for M. chlorophenolicum DSM
Sheet3: Listed predicted genes with annotation for M. obuense DSM
M. chlorophenolicum DSM plasmid fragments
scaffolds	length	Remarks
MCHLDSM43826_contig000005	49739	match with M. gilvum Spyr1
MCHLDSM43826_contig000010	270771	match with M. smegmatis JS623 pMYCSM02 (59% query coverage)
MCHLDSM43826_contig000017	44943	match NBB4 plasmid pMYCCH.01
MCHLDSM43826_contig000033	22514	match with M. gilvum Spyr1
MCHLDSM43826_contig000035	12096	match with M. gilvum Spyr1
MCHLDSM43826_contig000038	4986	match with M. gilvum Spyr1
MCHLDSM43826_contig000051	31266	match NBB4 plasmid pMYCCH.01
MCHLDSM43826_contig000063	7704	match with M. gilvum Spyr1
MCHLDSM43826_contig000067	10019	match with M. gilvum Spyr1
M. obuense DSM plasmid fragments
scaffolds	length	Remarks
MOBUDSM44075_contig000023	68143	match with M. spp KMS
MOBUDSM44075_contig000028	42758	match with M. spp KMS
MOBUDSM44075_contig000035	22812	match with M. spp KMS

## Sheet: MchloDSM
M. chlorophenolicum DSM plasmid fragments
Scaffold ID	Tool Name	Type	Start	End	Strand
gnl|LeifICM|MCHLDSM43826_contig000005	Prodigal:2.60	CDS	301	627	+	ID=MCHLDSM43826_00500;gene=csoR_2;inference=ab initio prediction:Prodigal:2.60,similar to AA sequence:UniProtKB:O32222;locus_tag=MCHLDSM43826_00500;product=Copper-sensing transcriptional repressor CsoR;protein_id=gnl|LeifICM|MCHLDSM43826_00500
gnl|LeifICM|MCHLDSM43826_contig000005	prokka	gene	301	627	+	gene=csoR_2;locus_tag=MCHLDSM43826_00500
gnl|LeifICM|MCHLDSM43826_contig000005	Prodigal:2.60	CDS	642	1049	-	ID=MCHLDSM43826_00501;inference=ab initio prediction:Prodigal:2.60;locus_tag=MCHLDSM43826_00501;product=hypothetical protein;protein_id=gnl|LeifICM|MCHLDSM43826_00501
gnl|LeifICM|MCHLDSM43826_contig000005	prokka	gene	642	1049	-	locus_tag=MCHLDSM43826_00501
gnl|LeifICM|MCHLDSM43826_contig000005	Prodigal:2.60	CDS	1753	2208	-	ID=MCHLDSM43826_00502;inference=ab initio prediction:Prodigal:2.60,protein motif:CLUSTERS:PRK08762;locus_tag=MCHLDSM43826_00502;product=molybdopterin biosynthesis protein MoeB;protein_id=gnl|LeifICM|MCHLDSM43826_00502
gnl|LeifICM|MCHLDSM43826_contig000005	prokka	gene	1753	2208	-	locus_tag=MCHLDSM43826_00502
gnl|LeifICM|MCHLDSM43826_contig000005	SignalP:4.1	sig_peptide	2181	2208	-	inference=ab initio prediction:SignalP:4.1;note=predicted cleavage at residue 28;product=putative signal peptide
gnl|LeifICM|MCHLDSM43826_contig000005	Prodigal:2.60	CDS	2741	3040	-	ID=MCHLDSM43826_00503;inference=ab initio prediction:Prodigal:2.60;locus_tag=MCHLDSM43826_00503;product=hypothetical protein;protein_id=gnl|LeifICM|MCHLDSM43826_00503
gnl|LeifICM|MCHLDSM43826_contig000005	prokka	gene	2741	3040	-	locus_tag=MCHLDSM43826_00503
gnl|LeifICM|MCHLDSM43826_contig000005	SignalP:4.1	sig_peptide	3013	3040	-	inference=ab initio prediction:SignalP:4.1;note=predicted cleavage at residue 28;product=putative signal peptide
gnl|LeifICM|MCHLDSM43826_contig000005	Prodigal:2.60	CDS	3466	4725	-	ID=MCHLDSM43826_00504;gene=mdtH_1;inference=ab initio prediction:Prodigal:2.60,similar to AA sequence:UniProtKB:P69367;locus_tag=MCHLDSM43826_00504;product=Multidrug resistance protein MdtH;protein_id=gnl|LeifICM|MCHLDSM43826_00504
gnl|LeifICM|MCHLDSM43826_contig000005	prokka	gene	3466	4725	-	gene=mdtH_1;locus_tag=MCHLDSM43826_00504
gnl|LeifICM|MCHLDSM43826_contig000005	Prodigal:2.60	CDS	4725	5750	-	ID=MCHLDSM43826_00505;gene=sbnA_1;inference=ab initio prediction:Prodigal:2.60,similar to AA sequence:UniProtKB:Q2G1N3;locus_tag=MCHLDSM43826_00505;product=putative siderophore biosynthesis protein SbnA;protein_id=gnl|LeifICM|MCHLDSM43826_00505
gnl|LeifICM|MCHLDSM43826_contig000005	prokka	gene	4725	5750	-	gene=sbnA_1;locus_tag=MCHLDSM43826_00505
gnl|LeifICM|MCHLDSM43826_contig000005	Prodigal:2.60	CDS	6992	7867	-	ID=MCHLDSM43826_00506;eC_number=3.5.1.104;gene=pgdA_2;inference=ab initio prediction:Prodigal:2.60,similar to AA sequence:UniProtKB:Q8DP63;locus_tag=MCHLDSM43826_00506;product=Peptidoglycan-N-acetylglucosamine deacetylase;protein_id=gnl|LeifICM|MCHLDSM43826_00506
gnl|LeifICM|MCHLDSM43826_contig000005	prokka	gene	6992	7867	-	gene=pgdA_2;locus_tag=MCHLDSM43826_00506
gnl|LeifICM|MCHLDSM43826_contig000005	Prodigal:2.60	CDS	8147	8608	+	ID=MCHLDSM43826_00507;inference=ab initio prediction:Prodigal:2.60;locus_tag=MCHLDSM43826_00507;product=hypothetical protein;protein_id=gnl|LeifICM|MCHLDSM43826_00507
gnl|LeifICM|MCHLDSM43826_contig000005	prokka	gene	8147	8608	+	locus_tag=MCHLDSM43826_00507
gnl|LeifICM|MCHLDSM43826_contig000005	Prodigal:2.60	CDS	8705	9142	-	ID=MCHLDSM43826_00508;inference=ab initio prediction:Prodigal:2.60,protein motif:Pfam:PF07883.5;locus_tag=MCHLDSM43826_00508;product=Cupin domain protein;protein_id=gnl|LeifICM|MCHLDSM43826_00508
gnl|LeifICM|MCHLDSM43826_contig000005	prokka	gene	8705	9142	-	locus_tag=MCHLDSM43826_00508
gnl|LeifICM|MCHLDSM43826_contig000005	Prodigal:2.60	CDS	9499	9960	+	ID=MCHLDSM43826_00509;eC_number=3.-.-.-;gene=rpfE_2;inference=ab initio prediction:Prodigal:2.60,similar to AA sequence:UniProtKB:O53177;locus_tag=MCHLDSM43826_00509;product=Resuscitation-promoting factor RpfE precursor;protein_id=gnl|LeifICM|MCHLDSM43826_00509
gnl|LeifICM|MCHLDSM43826_contig000005	SignalP:4.1	sig_peptide	9499	9522	+	inference=ab initio prediction:SignalP:4.1;note=predicted cleavage at residue 24;product=putative signal peptide
gnl|LeifICM|MCHLDSM43826_contig000005	prokka	gene	9499	9960	+	gene=rpfE_2;locus_tag=MCHLDSM43826_00509
gnl|LeifICM|MCHLDSM43826_contig000005	Prodigal:2.60	CDS	10039	10665	-	ID=MCHLDSM43826_00510;gene=yycF_1;inference=ab initio prediction:Prodigal:2.60,similar to AA sequence:UniProtKB:P37478;locus_tag=MCHLDSM43826_00510;product=Transcriptional regulatory protein YycF;protein_id=gnl|LeifICM|MCHLDSM43826_00510
gnl|LeifICM|MCHLDSM43826_contig000005	prokka	gene	10039	10665	-	gene=yycF_1;locus_tag=MCHLDSM43826_00510
gnl|LeifICM|MCHLDSM43826_contig000005	Prodigal:2.60	CDS	11356	12969	+	ID=MCHLDSM43826_00511;eC_number=2.3.1.-;gene=lnt_1;inference=ab initio prediction:Prodigal:2.60,similar to AA sequence:UniProtKB:P23930;locus_tag=MCHLDSM43826_00511;product=Apolipoprotein N-acyltransferase;protein_id=gnl|LeifICM|MCHLDSM43826_00511
gnl|LeifICM|MCHLDSM43826_contig000005	prokka	gene	11356	12969	+	gene=lnt_1;locus_tag=MCHLDSM43826_00511
gnl|LeifICM|MCHLDSM43826_contig000005	Prodigal:2.60	CDS	12932	13075	-	ID=MCHLDSM43826_00512;inference=ab initio prediction:Prodigal:2.60;locus_tag=MCHLDSM43826_00512;product=hypothetical protein;protein_id=gnl|LeifICM|MCHLDSM43826_00512
gnl|LeifICM|MCHLDSM43826_contig000005	prokka	gene	12932	13075	-	locus_tag=MCHLDSM43826_00512
gnl|LeifICM|MCHLDSM43826_contig000005	Prodigal:2.60	CDS	13392	14396	-	ID=MCHLDSM43826_00513;eC_number=3.4.24.-;gene=mepM_1;inference=ab initio prediction:Prodigal:2.60,similar to AA sequence:UniProtKB:P0AFS9;locus_tag=MCHLDSM43826_00513;product=Murein DD-endopeptidase MepM;protein_id=gnl|LeifICM|MCHLDSM43826_00513
gnl|LeifICM|MCHLDSM43826_contig000005	prokka	gene	13392	14396	-	gene=mepM_1;locus_tag=MCHLDSM43826_00513
gnl|LeifICM|MCHLDSM43826_contig000005	Prodigal:2.60	CDS	14658	15650	+	ID=MCHLDSM43826_00514;eC_number=2.3.1.122;gene=fbpB_1;inference=ab initio prediction:Prodigal:2.60,similar to AA sequence:UniProtKB:A0QU51;locus_tag=MCHLDSM43826_00514;product=Diacylglycerol acyltransferase/mycolyltransferase Ag85B precursor;protein_id=gnl|LeifICM|MCHLDSM43826_00514
gnl|LeifICM|MCHLDSM43826_contig000005	SignalP:4.1	sig_peptide	14658	14695	+	inference=ab initio prediction:SignalP:4.1;note=predicted cleavage at residue 38;product=putative signal peptide
gnl|LeifICM|MCHLDSM43826_contig000005	prokka	gene	14658	15650	+	gene=fbpB_1;locus_tag=MCHLDSM43826_00514
gnl|LeifICM|MCHLDSM43826_contig000005	Prodigal:2.60	CDS	15778	16722	-	ID=MCHLDSM43826_00515;inference=ab initio prediction:Prodigal:2.60,protein motif:Pfam:PF01435.12;locus_tag=MCHLDSM43826_00515;product=Peptidase family M48;protein_id=gnl|LeifICM|MCHLDSM43826_00515
gnl|LeifICM|MCHLDSM43826_contig000005	prokka	gene	15778	16722	-	locus_tag=MCHLDSM43826_00515
gnl|LeifICM|MCHLDSM43826_contig000005	Prodigal:2.60	CDS	16719	17108	-	ID=MCHLDSM43826_00516;gene=blaI_1;inference=ab initio prediction:Prodigal:2.60,similar to AA sequence:UniProtKB:P95163;locus_tag=MCHLDSM43826_00516;product=Transcriptional regulator BlaI;protein_id=gnl|LeifICM|MCHLDSM43826_00516
gnl|LeifICM|MCHLDSM43826_contig000005	prokka	gene	16719	17108	-	gene=blaI_1;locus_tag=MCHLDSM43826_00516
gnl|LeifICM|MCHLDSM43826_contig000005	Prodigal:2.60	CDS	17267	17857	-	ID=MCHLDSM43826_00517;eC_number=2.-.-.-;gene=lppS_2;inference=ab initio prediction:Prodigal:2.60,similar to AA sequence:UniProtKB:Q8NMT9;locus_tag=MCHLDSM43826_00517;product=Putative L%2CD-transpeptidase LppS precursor;protein_id=gnl|LeifICM|MCHLDSM43826_00517
gnl|LeifICM|MCHLDSM43826_contig000005	prokka	gene	17267	17857	-	gene=lppS_2;locus_tag=MCHLDSM43826_00517
gnl|LeifICM|MCHLDSM43826_contig000005	Prodigal:2.60	CDS	18331	18612	-	ID=MCHLDSM43826_00518;inference=ab initio prediction:Prodigal:2.60;locus_tag=MCHLDSM43826_00518;product=hypothetical protein;protein_id=gnl|LeifICM|MCHLDSM43826_00518
gnl|LeifICM|MCHLDSM43826_contig000005	prokka	gene	18331	18612	-	locus_tag=MCHLDSM43826_00518
gnl|LeifICM|MCHLDSM43826_contig000005	Prodigal:2.60	CDS	19429	20319	-	ID=MCHLDSM43826_00519;gene=htpX_1;inference=ab initio prediction:Prodigal:2.60,protein motif:HAMAP:MF_00188;locus_tag=MCHLDSM43826_00519;product=Protease HtpX;protein_id=gnl|LeifICM|MCHLDSM43826_00519
gnl|LeifICM|MCHLDSM43826_contig000005	prokka	gene	19429	20319	-	gene=htpX_1;locus_tag=MCHLDSM43826_00519
gnl|LeifICM|MCHLDSM43826_contig000005	Prodigal:2.60	CDS	20328	20753	-	ID=MCHLDSM43826_00520;gene=blaI_2;inference=ab initio prediction:Prodigal:2.60,similar to AA sequence:UniProtKB:P95163;locus_tag=MCHLDSM43826_00520;product=Transcriptional regulator BlaI;protein_id=gnl|LeifICM|MCHLDSM43826_00520
gnl|LeifICM|MCHLDSM43826_contig000005	prokka	gene	20328	20753	-	gene=blaI_2;locus_tag=MCHLDSM43826_00520
gnl|LeifICM|MCHLDSM43826_contig000005	Prodigal:2.60	CDS	20750	21040	-	ID=MCHLDSM43826_00521;inference=ab initio prediction:Prodigal:2.60;locus_tag=MCHLDSM43826_00521;product=hypothetical protein;protein_id=gnl|LeifICM|MCHLDSM43826_00521
gnl|LeifICM|MCHLDSM43826_contig000005	prokka	gene	20750	21040	-	locus_tag=MCHLDSM43826_00521
gnl|LeifICM|MCHLDSM43826_contig000005	Prodigal:2.60	CDS	21376	21903	-	ID=MCHLDSM43826_00522;inference=ab initio prediction:Prodigal:2.60;locus_tag=MCHLDSM43826_00522;product=hypothetical protein;protein_id=gnl|LeifICM|MCHLDSM43826_00522
gnl|LeifICM|MCHLDSM43826_contig000005	prokka	gene	21376	21903	-	locus_tag=MCHLDSM43826_00522
gnl|LeifICM|MCHLDSM43826_contig000005	Prodigal:2.60	CDS	22471	23892	+	ID=MCHLDSM43826_00523;eC_number=3.4.-.-;gene=ripA_1;inference=ab initio prediction:Prodigal:2.60,similar to AA sequence:UniProtKB:A0QX22;locus_tag=MCHLDSM43826_00523;product=Peptidoglycan endopeptidase RipA precursor;protein_id=gnl|LeifICM|MCHLDSM43826_00523
gnl|LeifICM|MCHLDSM43826_contig000005	SignalP:4.1	sig_peptide	22471	22502	+	inference=ab initio prediction:SignalP:4.1;note=predicted cleavage at residue 32;product=putative signal peptide
gnl|LeifICM|MCHLDSM43826_contig000005	prokka	gene	22471	23892	+	gene=ripA_1;locus_tag=MCHLDSM43826_00523
gnl|LeifICM|MCHLDSM43826_contig000005	Prodigal:2.60	CDS	23982	25556	-	ID=MCHLDSM43826_00524;gene=copA_1;inference=ab initio prediction:Prodigal:2.60,similar to AA sequence:UniProtKB:P12374;locus_tag=MCHLDSM43826_00524;product=Copper resistance protein A precursor;protein_id=gnl|LeifICM|MCHLDSM43826_00524
gnl|LeifICM|MCHLDSM43826_contig000005	prokka	gene	23982	25556	-	gene=copA_1;locus_tag=MCHLDSM43826_00524
gnl|LeifICM|MCHLDSM43826_contig000005	Prodigal:2.60	CDS	25839	26594	+	ID=MCHLDSM43826_00525;gene=regX3_1;inference=ab initio prediction:Prodigal:2.60,similar to AA sequence:UniProtKB:Q9F868;locus_tag=MCHLDSM43826_00525;product=Sensory transduction protein regX3;protein_id=gnl|LeifICM|MCHLDSM43826_00525
gnl|LeifICM|MCHLDSM43826_contig000005	prokka	gene	25839	26594	+	gene=regX3_1;locus_tag=MCHLDSM43826_00525
gnl|LeifICM|MCHLDSM43826_contig000005	Prodigal:2.60	CDS	26594	27751	+	ID=MCHLDSM43826_00526;eC_number=2.7.13.3;gene=baeS_1;inference=ab initio prediction:Prodigal:2.60,similar to AA sequence:UniProtKB:P30847;locus_tag=MCHLDSM43826_00526;product=Signal transduction histidine-protein kinase BaeS;protein_id=gnl|LeifICM|MCHLDSM43826_00526
gnl|LeifICM|MCHLDSM43826_contig000005	prokka	gene	26594	27751	+	gene=baeS_1;locus_tag=MCHLDSM43826_00526
gnl|LeifICM|MCHLDSM43826_contig000005	Prodigal:2.60	CDS	27790	28749	-	ID=MCHLDSM43826_00527;inference=ab initio prediction:Prodigal:2.60,protein motif:Pfam:PF04909.8;locus_tag=MCHLDSM43826_00527;product=Amidohydrolase;protein_id=gnl|LeifICM|MCHLDSM43826_00527
gnl|LeifICM|MCHLDSM43826_contig000005	prokka	gene	27790	28749	-	locus_tag=MCHLDSM43826_00527
gnl|LeifICM|MCHLDSM43826_contig000005	Prodigal:2.60	CDS	28966	29631	-	ID=MCHLDSM43826_00528;inference=ab initio prediction:Prodigal:2.60;locus_tag=MCHLDSM43826_00528;product=hypothetical protein;protein_id=gnl|LeifICM|MCHLDSM43826_00528
gnl|LeifICM|MCHLDSM43826_contig000005	prokka	gene	28966	29631	-	locus_tag=MCHLDSM43826_00528
gnl|LeifICM|MCHLDSM43826_contig000005	SignalP:4.1	sig_peptide	29607	29631	-	inference=ab initio prediction:SignalP:4.1;note=predicted cleavage at residue 25;product=putative signal peptide
gnl|LeifICM|MCHLDSM43826_contig000005	Prodigal:2.60	CDS	29988	30782	+	ID=MCHLDSM43826_00529;gene=rutD_1;inference=ab initio prediction:Prodigal:2.60,protein motif:HAMAP:MF_00832;locus_tag=MCHLDSM43826_00529;product=Putative aminoacrylate hydrolase RutD;protein_id=gnl|LeifICM|MCHLDSM43826_00529
gnl|LeifICM|MCHLDSM43826_contig000005	prokka	gene	29988	30782	+	gene=rutD_1;locus_tag=MCHLDSM43826_00529
gnl|LeifICM|MCHLDSM43826_contig000005	Prodigal:2.60	CDS	30791	31807	-	ID=MCHLDSM43826_00530;eC_number=3.4.-.-;inference=ab initio prediction:Prodigal:2.60,similar to AA sequence:UniProtKB:A4QFQ3;locus_tag=MCHLDSM43826_00530;product=putative endopeptidase precursor;protein_id=gnl|LeifICM|MCHLDSM43826_00530
gnl|LeifICM|MCHLDSM43826_contig000005	prokka	gene	30791	31807	-	locus_tag=MCHLDSM43826_00530
gnl|LeifICM|MCHLDSM43826_contig000005	Prodigal:2.60	CDS	32219	32935	-	ID=MCHLDSM43826_00531;eC_number=3.4.-.-;gene=ripB_1;inference=ab initio prediction:Prodigal:2.60,similar to AA sequence:UniProtKB:O53169;locus_tag=MCHLDSM43826_00531;product=Peptidoglycan endopeptidase RipB precursor;protein_id=gnl|LeifICM|MCHLDSM43826_00531
gnl|LeifICM|MCHLDSM43826_contig000005	prokka	gene	32219	32935	-	gene=ripB_1;locus_tag=MCHLDSM43826_00531
gnl|LeifICM|MCHLDSM43826_contig000005	SignalP:4.1	sig_peptide	32904	32935	-	inference=ab initio prediction:SignalP:4.1;note=predicted cleavage at residue 32;product=putative signal peptide
gnl|LeifICM|MCHLDSM43826_contig000005	Prodigal:2.60	CDS	33533	34738	-	ID=MCHLDSM43826_00532;inference=ab initio prediction:Prodigal:2.60;locus_tag=MCHLDSM43826_00532;product=hypothetical protein;protein_id=gnl|LeifICM|MCHLDSM43826_00532
gnl|LeifICM|MCHLDSM43826_contig000005	prokka	gene	33533	34738	-	locus_tag=MCHLDSM43826_00532
gnl|LeifICM|MCHLDSM43826_contig000005	SignalP:4.1	sig_peptide	34715	34738	-	inference=ab initio prediction:SignalP:4.1;note=predicted cleavage at residue 24;product=putative signal peptide
gnl|LeifICM|MCHLDSM43826_contig000005	Prodigal:2.60	CDS	35407	36627	+	ID=MCHLDSM43826_00533;eC_number=2.-.-.-;gene=lppS_3;inference=ab initio prediction:Prodigal:2.60,similar to AA sequence:UniProtKB:Q8NMT9;locus_tag=MCHLDSM43826_00533;product=Putative L%2CD-transpeptidase LppS precursor;protein_id=gnl|LeifICM|MCHLDSM43826_00533
gnl|LeifICM|MCHLDSM43826_contig000005	SignalP:4.1	sig_peptide	35407	35445	+	inference=ab initio prediction:SignalP:4.1;note=predicted cleavage at residue 39;product=putative signal peptide
gnl|LeifICM|MCHLDSM43826_contig000005	prokka	gene	35407	36627	+	gene=lppS_3;locus_tag=MCHLDSM43826_00533
gnl|LeifICM|MCHLDSM43826_contig000005	Prodigal:2.60	CDS	36713	37561	+	ID=MCHLDSM43826_00534;inference=ab initio prediction:Prodigal:2.60;locus_tag=MCHLDSM43826_00534;product=hypothetical protein;protein_id=gnl|LeifICM|MCHLDSM43826_00534
gnl|LeifICM|MCHLDSM43826_contig000005	SignalP:4.1	sig_peptide	36713	36742	+	inference=ab initio prediction:SignalP:4.1;note=predicted cleavage at residue 30;product=putative signal peptide
gnl|LeifICM|MCHLDSM43826_contig000005	prokka	gene	36713	37561	+	locus_tag=MCHLDSM43826_00534
gnl|LeifICM|MCHLDSM43826_contig000005	Prodigal:2.60	CDS	37542	38591	+	ID=MCHLDSM43826_00535;inference=ab initio prediction:Prodigal:2.60;locus_tag=MCHLDSM43826_00535;product=hypothetical protein;protein_id=gnl|LeifICM|MCHLDSM43826_00535
gnl|LeifICM|MCHLDSM43826_contig000005	prokka	gene	37542	38591	+	locus_tag=MCHLDSM43826_00535
gnl|LeifICM|MCHLDSM43826_contig000005	Prodigal:2.60	CDS	38984	40003	+	ID=MCHLDSM43826_00536;eC_number=2.-.-.-;gene=lppS_4;inference=ab initio prediction:Prodigal:2.60,similar to AA sequence:UniProtKB:Q8NMT9;locus_tag=MCHLDSM43826_00536;product=Putative L%2CD-transpeptidase LppS precursor;protein_id=gnl|LeifICM|MCHLDSM43826_00536
gnl|LeifICM|MCHLDSM43826_contig000005	SignalP:4.1	sig_peptide	38984	39015	+	inference=ab initio prediction:SignalP:4.1;note=predicted cleavage at residue 32;product=putative signal peptide
gnl|LeifICM|MCHLDSM43826_contig000005	prokka	gene	38984	40003	+	gene=lppS_4;locus_tag=MCHLDSM43826_00536
gnl|LeifICM|MCHLDSM43826_contig000005	Prodigal:2.60	CDS	40193	40336	+	ID=MCHLDSM43826_00537;inference=ab initio prediction:Prodigal:2.60;locus_tag=MCHLDSM43826_00537;product=hypothetical protein;protein_id=gnl|LeifICM|MCHLDSM43826_00537
gnl|LeifICM|MCHLDSM43826_contig000005	prokka	gene	40193	40336	+	locus_tag=MCHLDSM43826_00537
gnl|LeifICM|MCHLDSM43826_contig000005	Prodigal:2.60	CDS	40691	41260	-	ID=MCHLDSM43826_00538;inference=ab initio prediction:Prodigal:2.60;locus_tag=MCHLDSM43826_00538;product=hypothetical protein;protein_id=gnl|LeifICM|MCHLDSM43826_00538
gnl|LeifICM|MCHLDSM43826_contig000005	prokka	gene	40691	41260	-	locus_tag=MCHLDSM43826_00538
gnl|LeifICM|MCHLDSM43826_contig000005	Prodigal:2.60	CDS	42155	42466	+	ID=MCHLDSM43826_00539;inference=ab initio prediction:Prodigal:2.60,protein motif:Pfam:PF01527.14;locus_tag=MCHLDSM43826_00539;product=Transposase;protein_id=gnl|LeifICM|MCHLDSM43826_00539
gnl|LeifICM|MCHLDSM43826_contig000005	prokka	gene	42155	42466	+	locus_tag=MCHLDSM43826_00539
gnl|LeifICM|MCHLDSM43826_contig000005	Prodigal:2.60	CDS	42716	44344	+	ID=MCHLDSM43826_00540;inference=ab initio prediction:Prodigal:2.60,protein motif:Pfam:PF00665.20;locus_tag=MCHLDSM43826_00540;product=Integrase core domain protein;protein_id=gnl|LeifICM|MCHLDSM43826_00540
gnl|LeifICM|MCHLDSM43826_contig000005	prokka	gene	42716	44344	+	locus_tag=MCHLDSM43826_00540
gnl|LeifICM|MCHLDSM43826_contig000005	Prodigal:2.60	CDS	44341	45168	+	ID=MCHLDSM43826_00541;gene=dnaA_1;inference=ab initio prediction:Prodigal:2.60,similar to AA sequence:UniProtKB:P68866;locus_tag=MCHLDSM43826_00541;product=Chromosomal replication initiator protein DnaA;protein_id=gnl|LeifICM|MCHLDSM43826_00541
gnl|LeifICM|MCHLDSM43826_contig000005	prokka	gene	44341	45168	+	gene=dnaA_1;locus_tag=MCHLDSM43826_00541
gnl|LeifICM|MCHLDSM43826_contig000005	Prodigal:2.60	CDS	45047	46120	-	ID=MCHLDSM43826_00542;gene=xerC_3;inference=ab initio prediction:Prodigal:2.60,protein motif:HAMAP:MF_01808;locus_tag=MCHLDSM43826_00542;product=Tyrosine recombinase XerC;protein_id=gnl|LeifICM|MCHLDSM43826_00542
gnl|LeifICM|MCHLDSM43826_contig000005	prokka	gene	45047	46120	-	gene=xerC_3;locus_tag=MCHLDSM43826_00542
gnl|LeifICM|MCHLDSM43826_contig000005	Prodigal:2.60	CDS	46715	47029	-	ID=MCHLDSM43826_00543;inference=ab initio prediction:Prodigal:2.60;locus_tag=MCHLDSM43826_00543;product=hypothetical protein;protein_id=gnl|LeifICM|MCHLDSM43826_00543
gnl|LeifICM|MCHLDSM43826_contig000005	prokka	gene	46715	47029	-	locus_tag=MCHLDSM43826_00543
gnl|LeifICM|MCHLDSM43826_contig000005	Prodigal:2.60	CDS	47026	47955	-	ID=MCHLDSM43826_00544;gene=xerD_1;inference=ab initio prediction:Prodigal:2.60,similar to AA sequence:UniProtKB:P0A0P0;locus_tag=MCHLDSM43826_00544;product=Tyrosine recombinase XerD;protein_id=gnl|LeifICM|MCHLDSM43826_00544
gnl|LeifICM|MCHLDSM43826_contig000005	prokka	gene	47026	47955	-	gene=xerD_1;locus_tag=MCHLDSM43826_00544
gnl|LeifICM|MCHLDSM43826_contig000005	Prodigal:2.60	CDS	48544	49218	+	ID=MCHLDSM43826_00545;inference=ab initio prediction:Prodigal:2.60,protein motif:Pfam:PF00665.20;locus_tag=MCHLDSM43826_00545;product=Integrase core domain protein;protein_id=gnl|LeifICM|MCHLDSM43826_00545
gnl|LeifICM|MCHLDSM43826_contig000005	prokka	gene	48544	49218	+	locus_tag=MCHLDSM43826_00545
gnl|LeifICM|MCHLDSM43826_contig000010	Prodigal:2.60	CDS	397	975	-	ID=MCHLDSM43826_01006;inference=ab initio prediction:Prodigal:2.60;locus_tag=MCHLDSM43826_01006;product=hypothetical protein;protein_id=gnl|LeifICM|MCHLDSM43826_01006
gnl|LeifICM|MCHLDSM43826_contig000010	prokka	gene	397	975	-	locus_tag=MCHLDSM43826_01006
gnl|LeifICM|MCHLDSM43826_contig000010	Prodigal:2.60	CDS	976	1194	-	ID=MCHLDSM43826_01007;inference=ab initio prediction:Prodigal:2.60;locus_tag=MCHLDSM43826_01007;product=hypothetical protein;protein_id=gnl|LeifICM|MCHLDSM43826_01007
gnl|LeifICM|MCHLDSM43826_contig000010	prokka	gene	976	1194	-	locus_tag=MCHLDSM43826_01007
gnl|LeifICM|MCHLDSM43826_contig000010	Prodigal:2.60	CDS	2009	2176	-	ID=MCHLDSM43826_01008;inference=ab initio prediction:Prodigal:2.60;locus_tag=MCHLDSM43826_01008;product=hypothetical protein;protein_id=gnl|LeifICM|MCHLDSM43826_01008
gnl|LeifICM|MCHLDSM43826_contig000010	prokka	gene	2009	2176	-	locus_tag=MCHLDSM43826_01008
gnl|LeifICM|MCHLDSM43826_contig000010	Prodigal:2.60	CDS	2227	2373	-	ID=MCHLDSM43826_01009;inference=ab initio prediction:Prodigal:2.60;locus_tag=MCHLDSM43826_01009;product=hypothetical protein;protein_id=gnl|LeifICM|MCHLDSM43826_01009
gnl|LeifICM|MCHLDSM43826_contig000010	prokka	gene	2227	2373	-	locus_tag=MCHLDSM43826_01009
gnl|LeifICM|MCHLDSM43826_contig000010	Prodigal:2.60	CDS	2402	2635	-	ID=MCHLDSM43826_01010;inference=ab initio prediction:Prodigal:2.60;locus_tag=MCHLDSM43826_01010;product=hypothetical protein;protein_id=gnl|LeifICM|MCHLDSM43826_01010
gnl|LeifICM|MCHLDSM43826_contig000010	prokka	gene	2402	2635	-	locus_tag=MCHLDSM43826_01010
gnl|LeifICM|MCHLDSM43826_contig000010	Prodigal:2.60	CDS	3288	3524	-	ID=MCHLDSM43826_01011;inference=ab initio prediction:Prodigal:2.60;locus_tag=MCHLDSM43826_01011;product=hypothetical protein;protein_id=gnl|LeifICM|MCHLDSM43826_01011
gnl|LeifICM|MCHLDSM43826_contig000010	prokka	gene	3288	3524	-	locus_tag=MCHLDSM43826_01011
gnl|LeifICM|MCHLDSM43826_contig000010	Prodigal:2.60	CDS	3581	3952	-	ID=MCHLDSM43826_01012;inference=ab initio prediction:Prodigal:2.60;locus_tag=MCHLDSM43826_01012;product=hypothetical protein;protein_id=gnl|LeifICM|MCHLDSM43826_01012
gnl|LeifICM|MCHLDSM43826_contig000010	prokka	gene	3581	3952	-	locus_tag=MCHLDSM43826_01012
gnl|LeifICM|MCHLDSM43826_contig000010	Prodigal:2.60	CDS	4361	5107	-	ID=MCHLDSM43826_01013;inference=ab initio prediction:Prodigal:2.60,protein motif:CLUSTERS:PRK10319;locus_tag=MCHLDSM43826_01013;product=N-acetylmuramoyl-l-alanine amidase I;protein_id=gnl|LeifICM|MCHLDSM43826_01013
gnl|LeifICM|MCHLDSM43826_contig000010	prokka	gene	4361	5107	-	locus_tag=MCHLDSM43826_01013
gnl|LeifICM|MCHLDSM43826_contig000010	SignalP:4.1	sig_peptide	5081	5107	-	inference=ab initio prediction:SignalP:4.1;note=predicted cleavage at residue 27;product=putative signal peptide
gnl|LeifICM|MCHLDSM43826_contig000010	Prodigal:2.60	CDS	5208	5510	-	ID=MCHLDSM43826_01014;inference=ab initio prediction:Prodigal:2.60;locus_tag=MCHLDSM43826_01014;product=hypothetical protein;protein_id=gnl|LeifICM|MCHLDSM43826_01014
gnl|LeifICM|MCHLDSM43826_contig000010	prokka	gene	5208	5510	-	locus_tag=MCHLDSM43826_01014
gnl|LeifICM|MCHLDSM43826_contig000010	Prodigal:2.60	CDS	5612	7675	-	ID=MCHLDSM43826_01015;inference=ab initio prediction:Prodigal:2.60;locus_tag=MCHLDSM43826_01015;product=hypothetical protein;protein_id=gnl|LeifICM|MCHLDSM43826_01015
gnl|LeifICM|MCHLDSM43826_contig000010	prokka	gene	5612	7675	-	locus_tag=MCHLDSM43826_01015
gnl|LeifICM|MCHLDSM43826_contig000010	Prodigal:2.60	CDS	7874	8320	+	ID=MCHLDSM43826_01016;inference=ab initio prediction:Prodigal:2.60,protein motif:Pfam:PF01381.16;locus_tag=MCHLDSM43826_01016;product=Helix-turn-helix;protein_id=gnl|LeifICM|MCHLDSM43826_01016
gnl|LeifICM|MCHLDSM43826_contig000010	prokka	gene	7874	8320	+	locus_tag=MCHLDSM43826_01016
gnl|LeifICM|MCHLDSM43826_contig000010	Prodigal:2.60	CDS	8370	8633	-	ID=MCHLDSM43826_01017;inference=ab initio prediction:Prodigal:2.60;locus_tag=MCHLDSM43826_01017;product=hypothetical protein;protein_id=gnl|LeifICM|MCHLDSM43826_01017
gnl|LeifICM|MCHLDSM43826_contig000010	prokka	gene	8370	8633	-	locus_tag=MCHLDSM43826_01017
gnl|LeifICM|MCHLDSM43826_contig000010	Prodigal:2.60	CDS	8815	9237	-	ID=MCHLDSM43826_01018;inference=ab initio prediction:Prodigal:2.60;locus_tag=MCHLDSM43826_01018;product=hypothetical protein;protein_id=gnl|LeifICM|MCHLDSM43826_01018
gnl|LeifICM|MCHLDSM43826_contig000010	prokka	gene	8815	9237	-	locus_tag=MCHLDSM43826_01018
gnl|LeifICM|MCHLDSM43826_contig000010	Prodigal:2.60	CDS	9505	9663	-	ID=MCHLDSM43826_01019;inference=ab initio prediction:Prodigal:2.60;locus_tag=MCHLDSM43826_01019;product=hypothetical protein;protein_id=gnl|LeifICM|MCHLDSM43826_01019
gnl|LeifICM|MCHLDSM43826_contig000010	prokka	gene	9505	9663	-	locus_tag=MCHLDSM43826_01019
gnl|LeifICM|MCHLDSM43826_contig000010	Prodigal:2.60	CDS	9828	10208	-	ID=MCHLDSM43826_01020;inference=ab initio prediction:Prodigal:2.60;locus_tag=MCHLDSM43826_01020;product=hypothetical protein;protein_id=gnl|LeifICM|MCHLDSM43826_01020
gnl|LeifICM|MCHLDSM43826_contig000010	prokka	gene	9828	10208	-	locus_tag=MCHLDSM43826_01020
gnl|LeifICM|MCHLDSM43826_contig000010	Prodigal:2.60	CDS	10231	10578	-	ID=MCHLDSM43826_01021;inference=ab initio prediction:Prodigal:2.60;locus_tag=MCHLDSM43826_01021;product=hypothetical protein;protein_id=gnl|LeifICM|MCHLDSM43826_01021
gnl|LeifICM|MCHLDSM43826_contig000010	prokka	gene	10231	10578	-	locus_tag=MCHLDSM43826_01021
gnl|LeifICM|MCHLDSM43826_contig000010	Prodigal:2.60	CDS	10711	11373	-	ID=MCHLDSM43826_01022;inference=ab initio prediction:Prodigal:2.60,protein motif:Pfam:PF00149.22;locus_tag=MCHLDSM43826_01022;product=Calcineurin-like phosphoesterase;protein_id=gnl|LeifICM|MCHLDSM43826_01022
gnl|LeifICM|MCHLDSM43826_contig000010	prokka	gene	10711	11373	-	locus_tag=MCHLDSM43826_01022
gnl|LeifICM|MCHLDSM43826_contig000010	Prodigal:2.60	CDS	11381	11677	-	ID=MCHLDSM43826_01023;inference=ab initio prediction:Prodigal:2.60;locus_tag=MCHLDSM43826_01023;product=hypothetical protein;protein_id=gnl|LeifICM|MCHLDSM43826_01023
gnl|LeifICM|MCHLDSM43826_contig000010	prokka	gene	11381	11677	-	locus_tag=MCHLDSM43826_01023
gnl|LeifICM|MCHLDSM43826_contig000010	Prodigal:2.60	CDS	11742	13490	-	ID=MCHLDSM43826_01024;gene=ftsK;inference=ab initio prediction:Prodigal:2.60,similar to AA sequence:UniProtKB:P64165;locus_tag=MCHLDSM43826_01024;product=DNA translocase FtsK;protein_id=gnl|LeifICM|MCHLDSM43826_01024
gnl|LeifICM|MCHLDSM43826_contig000010	prokka	gene	11742	13490	-	gene=ftsK;locus_tag=MCHLDSM43826_01024
gnl|LeifICM|MCHLDSM43826_contig000010	Prodigal:2.60	CDS	13558	14322	-	ID=MCHLDSM43826_01025;inference=ab initio prediction:Prodigal:2.60;locus_tag=MCHLDSM43826_01025;product=hypothetical protein;protein_id=gnl|LeifICM|MCHLDSM43826_01025
gnl|LeifICM|MCHLDSM43826_contig000010	prokka	gene	13558	14322	-	locus_tag=MCHLDSM43826_01025
gnl|LeifICM|MCHLDSM43826_contig000010	Prodigal:2.60	CDS	14535	15212	-	ID=MCHLDSM43826_01026;inference=ab initio prediction:Prodigal:2.60;locus_tag=MCHLDSM43826_01026;product=hypothetical protein;protein_id=gnl|LeifICM|MCHLDSM43826_01026
gnl|LeifICM|MCHLDSM43826_contig000010	prokka	gene	14535	15212	-	locus_tag=MCHLDSM43826_01026
gnl|LeifICM|MCHLDSM43826_contig000010	SignalP:4.1	sig_peptide	15183	15212	-	inference=ab initio prediction:SignalP:4.1;note=predicted cleavage at residue 30;product=putative signal peptide
gnl|LeifICM|MCHLDSM43826_contig000010	Prodigal:2.60	CDS	15263	16189	-	ID=MCHLDSM43826_01027;inference=ab initio prediction:Prodigal:2.60;locus_tag=MCHLDSM43826_01027;product=hypothetical protein;protein_id=gnl|LeifICM|MCHLDSM43826_01027
gnl|LeifICM|MCHLDSM43826_contig000010	prokka	gene	15263	16189	-	locus_tag=MCHLDSM43826_01027
gnl|LeifICM|MCHLDSM43826_contig000010	Prodigal:2.60	CDS	16429	16644	-	ID=MCHLDSM43826_01028;inference=ab initio prediction:Prodigal:2.60;locus_tag=MCHLDSM43826_01028;product=hypothetical protein;protein_id=gnl|LeifICM|MCHLDSM43826_01028
gnl|LeifICM|MCHLDSM43826_contig000010	prokka	gene	16429	16644	-	locus_tag=MCHLDSM43826_01028
gnl|LeifICM|MCHLDSM43826_contig000010	Prodigal:2.60	CDS	17111	17437	+	ID=MCHLDSM43826_01029;inference=ab initio prediction:Prodigal:2.60;locus_tag=MCHLDSM43826_01029;product=hypothetical protein;protein_id=gnl|LeifICM|MCHLDSM43826_01029
gnl|LeifICM|MCHLDSM43826_contig000010	prokka	gene	17111	17437	+	locus_tag=MCHLDSM43826_01029
gnl|LeifICM|MCHLDSM43826_contig000010	Prodigal:2.60	CDS	17450	18130	-	ID=MCHLDSM43826_01030;inference=ab initio prediction:Prodigal:2.60;locus_tag=MCHLDSM43826_01030;product=hypothetical protein;protein_id=gnl|LeifICM|MCHLDSM43826_01030
gnl|LeifICM|MCHLDSM43826_contig000010	prokka	gene	17450	18130	-	locus_tag=MCHLDSM43826_01030
gnl|LeifICM|MCHLDSM43826_contig000010	Prodigal:2.60	CDS	18326	19216	-	ID=MCHLDSM43826_01031;inference=ab initio prediction:Prodigal:2.60;locus_tag=MCHLDSM43826_01031;product=hypothetical protein;protein_id=gnl|LeifICM|MCHLDSM43826_01031
gnl|LeifICM|MCHLDSM43826_contig000010	prokka	gene	18326	19216	-	locus_tag=MCHLDSM43826_01031
gnl|LeifICM|MCHLDSM43826_contig000010	Prodigal:2.60	CDS	19298	19717	-	ID=MCHLDSM43826_01032;inference=ab initio prediction:Prodigal:2.60;locus_tag=MCHLDSM43826_01032;product=hypothetical protein;protein_id=gnl|LeifICM|MCHLDSM43826_01032
gnl|LeifICM|MCHLDSM43826_contig000010	prokka	gene	19298	19717	-	locus_tag=MCHLDSM43826_01032
gnl|LeifICM|MCHLDSM43826_contig000010	Prodigal:2.60	CDS	19784	19984	-	ID=MCHLDSM43826_01033;inference=ab initio prediction:Prodigal:2.60;locus_tag=MCHLDSM43826_01033;product=hypothetical protein;protein_id=gnl|LeifICM|MCHLDSM43826_01033
gnl|LeifICM|MCHLDSM43826_contig000010	prokka	gene	19784	19984	-	locus_tag=MCHLDSM43826_01033
gnl|LeifICM|MCHLDSM43826_contig000010	Prodigal:2.60	CDS	20527	21318	+	ID=MCHLDSM43826_01034;eC_number=1.11.1.18;gene=bpoC_1;inference=ab initio prediction:Prodigal:2.60,similar to AA sequence:UniProtKB:O06420;locus_tag=MCHLDSM43826_01034;product=Putative non-heme bromoperoxidase BpoC;protein_id=gnl|LeifICM|MCHLDSM43826_01034
gnl|LeifICM|MCHLDSM43826_contig000010	prokka	gene	20527	21318	+	gene=bpoC_1;locus_tag=MCHLDSM43826_01034
gnl|LeifICM|MCHLDSM43826_contig000010	Prodigal:2.60	CDS	21347	21514	+	ID=MCHLDSM43826_01035;inference=ab initio prediction:Prodigal:2.60;locus_tag=MCHLDSM43826_01035;product=hypothetical protein;protein_id=gnl|LeifICM|MCHLDSM43826_01035
gnl|LeifICM|MCHLDSM43826_contig000010	prokka	gene	21347	21514	+	locus_tag=MCHLDSM43826_01035
gnl|LeifICM|MCHLDSM43826_contig000010	Prodigal:2.60	CDS	22058	22639	-	ID=MCHLDSM43826_01036;inference=ab initio prediction:Prodigal:2.60;locus_tag=MCHLDSM43826_01036;product=hypothetical protein;protein_id=gnl|LeifICM|MCHLDSM43826_01036
gnl|LeifICM|MCHLDSM43826_contig000010	prokka	gene	22058	22639	-	locus_tag=MCHLDSM43826_01036
gnl|LeifICM|MCHLDSM43826_contig000010	Prodigal:2.60	CDS	23026	23250	+	ID=MCHLDSM43826_01037;inference=ab initio prediction:Prodigal:2.60;locus_tag=MCHLDSM43826_01037;product=hypothetical protein;protein_id=gnl|LeifICM|MCHLDSM43826_01037
gnl|LeifICM|MCHLDSM43826_contig000010	prokka	gene	23026	23250	+	locus_tag=MCHLDSM43826_01037
gnl|LeifICM|MCHLDSM43826_contig000010	Prodigal:2.60	CDS	23289	23453	+	ID=MCHLDSM43826_01038;inference=ab initio prediction:Prodigal:2.60;locus_tag=MCHLDSM43826_01038;product=hypothetical protein;protein_id=gnl|LeifICM|MCHLDSM43826_01038
gnl|LeifICM|MCHLDSM43826_contig000010	prokka	gene	23289	23453	+	locus_tag=MCHLDSM43826_01038
gnl|LeifICM|MCHLDSM43826_contig000010	Prodigal:2.60	CDS	23922	24170	-	ID=MCHLDSM43826_01039;inference=ab initio prediction:Prodigal:2.60;locus_tag=MCHLDSM43826_01039;product=hypothetical protein;protein_id=gnl|LeifICM|MCHLDSM43826_01039
gnl|LeifICM|MCHLDSM43826_contig000010	prokka	gene	23922	24170	-	locus_tag=MCHLDSM43826_01039
gnl|LeifICM|MCHLDSM43826_contig000010	Prodigal:2.60	CDS	24210	24422	-	ID=MCHLDSM43826_01040;inference=ab initio prediction:Prodigal:2.60;locus_tag=MCHLDSM43826_01040;product=hypothetical protein;protein_id=gnl|LeifICM|MCHLDSM43826_01040
gnl|LeifICM|MCHLDSM43826_contig000010	prokka	gene	24210	24422	-	locus_tag=MCHLDSM43826_01040
gnl|LeifICM|MCHLDSM43826_contig000010	Prodigal:2.60	CDS	24727	25500	+	ID=MCHLDSM43826_01041;inference=ab initio prediction:Prodigal:2.60;locus_tag=MCHLDSM43826_01041;product=hypothetical protein;protein_id=gnl|LeifICM|MCHLDSM43826_01041
gnl|LeifICM|MCHLDSM43826_contig000010	prokka	gene	24727	25500	+	locus_tag=MCHLDSM43826_01041
gnl|LeifICM|MCHLDSM43826_contig000010	Prodigal:2.60	CDS	25537	27048	+	ID=MCHLDSM43826_01042;gene=xerC_4;inference=ab initio prediction:Prodigal:2.60,protein motif:HAMAP:MF_01808;locus_tag=MCHLDSM43826_01042;product=Tyrosine recombinase XerC;protein_id=gnl|LeifICM|MCHLDSM43826_01042
gnl|LeifICM|MCHLDSM43826_contig000010	prokka	gene	25537	27048	+	gene=xerC_4;locus_tag=MCHLDSM43826_01042
gnl|LeifICM|MCHLDSM43826_contig000010	Prodigal:2.60	CDS	27045	28829	+	ID=MCHLDSM43826_01043;inference=ab initio prediction:Prodigal:2.60;locus_tag=MCHLDSM43826_01043;product=hypothetical protein;protein_id=gnl|LeifICM|MCHLDSM43826_01043
gnl|LeifICM|MCHLDSM43826_contig000010	prokka	gene	27045	28829	+	locus_tag=MCHLDSM43826_01043
gnl|LeifICM|MCHLDSM43826_contig000010	Prodigal:2.60	CDS	28826	30967	+	ID=MCHLDSM43826_01044;inference=ab initio prediction:Prodigal:2.60;locus_tag=MCHLDSM43826_01044;product=hypothetical protein;protein_id=gnl|LeifICM|MCHLDSM43826_01044
gnl|LeifICM|MCHLDSM43826_contig000010	prokka	gene	28826	30967	+	locus_tag=MCHLDSM43826_01044
gnl|LeifICM|MCHLDSM43826_contig000010	Prodigal:2.60	CDS	30964	31371	+	ID=MCHLDSM43826_01045;inference=ab initio prediction:Prodigal:2.60;locus_tag=MCHLDSM43826_01045;product=hypothetical protein;protein_id=gnl|LeifICM|MCHLDSM43826_01045
gnl|LeifICM|MCHLDSM43826_contig000010	prokka	gene	30964	31371	+	locus_tag=MCHLDSM43826_01045
gnl|LeifICM|MCHLDSM43826_contig000010	Prodigal:2.60	CDS	31851	32237	-	ID=MCHLDSM43826_01046;inference=ab initio prediction:Prodigal:2.60;locus_tag=MCHLDSM43826_01046;product=hypothetical protein;protein_id=gnl|LeifICM|MCHLDSM43826_01046
gnl|LeifICM|MCHLDSM43826_contig000010	prokka	gene	31851	32237	-	locus_tag=MCHLDSM43826_01046
gnl|LeifICM|MCHLDSM43826_contig000010	SignalP:4.1	sig_peptide	32200	32237	-	inference=ab initio prediction:SignalP:4.1;note=predicted cleavage at residue 38;product=putative signal peptide
gnl|LeifICM|MCHLDSM43826_contig000010	Prodigal:2.60	CDS	32259	32540	-	ID=MCHLDSM43826_01047;inference=ab initio prediction:Prodigal:2.60;locus_tag=MCHLDSM43826_01047;product=hypothetical protein;protein_id=gnl|LeifICM|MCHLDSM43826_01047
gnl|LeifICM|MCHLDSM43826_contig000010	prokka	gene	32259	32540	-	locus_tag=MCHLDSM43826_01047
gnl|LeifICM|MCHLDSM43826_contig000010	Prodigal:2.60	CDS	32573	32851	-	ID=MCHLDSM43826_01048;inference=ab initio prediction:Prodigal:2.60,protein motif:CLUSTERS:PRK10457;locus_tag=MCHLDSM43826_01048;product=hypothetical protein;protein_id=gnl|LeifICM|MCHLDSM43826_01048
gnl|LeifICM|MCHLDSM43826_contig000010	prokka	gene	32573	32851	-	locus_tag=MCHLDSM43826_01048
gnl|LeifICM|MCHLDSM43826_contig000010	Prodigal:2.60	CDS	32962	33198	-	ID=MCHLDSM43826_01049;inference=ab initio prediction:Prodigal:2.60,protein motif:Pfam:PF05532.6;locus_tag=MCHLDSM43826_01049;product=CsbD-like protein;protein_id=gnl|LeifICM|MCHLDSM43826_01049
gnl|LeifICM|MCHLDSM43826_contig000010	prokka	gene	32962	33198	-	locus_tag=MCHLDSM43826_01049
gnl|LeifICM|MCHLDSM43826_contig000010	Prodigal:2.60	CDS	33311	33880	-	ID=MCHLDSM43826_01050;inference=ab initio prediction:Prodigal:2.60;locus_tag=MCHLDSM43826_01050;product=hypothetical protein;protein_id=gnl|LeifICM|MCHLDSM43826_01050
gnl|LeifICM|MCHLDSM43826_contig000010	prokka	gene	33311	33880	-	locus_tag=MCHLDSM43826_01050
gnl|LeifICM|MCHLDSM43826_contig000010	Prodigal:2.60	CDS	33884	34507	-	ID=MCHLDSM43826_01051;inference=ab initio prediction:Prodigal:2.60;locus_tag=MCHLDSM43826_01051;product=hypothetical protein;protein_id=gnl|LeifICM|MCHLDSM43826_01051
gnl|LeifICM|MCHLDSM43826_contig000010	prokka	gene	33884	34507	-	locus_tag=MCHLDSM43826_01051
gnl|LeifICM|MCHLDSM43826_contig000010	Prodigal:2.60	CDS	34504	34881	-	ID=MCHLDSM43826_01052;inference=ab initio prediction:Prodigal:2.60;locus_tag=MCHLDSM43826_01052;product=hypothetical protein;protein_id=gnl|LeifICM|MCHLDSM43826_01052
gnl|LeifICM|MCHLDSM43826_contig000010	prokka	gene	34504	34881	-	locus_tag=MCHLDSM43826_01052
gnl|LeifICM|MCHLDSM43826_contig000010	Prodigal:2.60	CDS	34874	35053	-	ID=MCHLDSM43826_01053;inference=ab initio prediction:Prodigal:2.60;locus_tag=MCHLDSM43826_01053;product=hypothetical protein;protein_id=gnl|LeifICM|MCHLDSM43826_01053
gnl|LeifICM|MCHLDSM43826_contig000010	prokka	gene	34874	35053	-	locus_tag=MCHLDSM43826_01053
gnl|LeifICM|MCHLDSM43826_contig000010	Prodigal:2.60	CDS	35109	35378	-	ID=MCHLDSM43826_01054;inference=ab initio prediction:Prodigal:2.60;locus_tag=MCHLDSM43826_01054;product=hypothetical protein;protein_id=gnl|LeifICM|MCHLDSM43826_01054
gnl|LeifICM|MCHLDSM43826_contig000010	prokka	gene	35109	35378	-	locus_tag=MCHLDSM43826_01054
gnl|LeifICM|MCHLDSM43826_contig000010	Prodigal:2.60	CDS	35375	35683	-	ID=MCHLDSM43826_01055;inference=ab initio prediction:Prodigal:2.60;locus_tag=MCHLDSM43826_01055;product=hypothetical protein;protein_id=gnl|LeifICM|MCHLDSM43826_01055
gnl|LeifICM|MCHLDSM43826_contig000010	prokka	gene	35375	35683	-	locus_tag=MCHLDSM43826_01055
gnl|LeifICM|MCHLDSM43826_contig000010	Prodigal:2.60	CDS	35684	36151	-	ID=MCHLDSM43826_01056;inference=ab initio prediction:Prodigal:2.60,similar to AA sequence:UniProtKB:P0A0P8;locus_tag=MCHLDSM43826_01056;product=Alkaline shock protein 23;protein_id=gnl|LeifICM|MCHLDSM43826_01056
gnl|LeifICM|MCHLDSM43826_contig000010	prokka	gene	35684	36151	-	locus_tag=MCHLDSM43826_01056
gnl|LeifICM|MCHLDSM43826_contig000010	Prodigal:2.60	CDS	36363	36944	+	ID=MCHLDSM43826_01057;gene=rpoE_1;inference=ab initio prediction:Prodigal:2.60,similar to AA sequence:UniProtKB:D0ZSY9;locus_tag=MCHLDSM43826_01057;product=ECF RNA polymerase sigma-E factor;protein_id=gnl|LeifICM|MCHLDSM43826_01057
gnl|LeifICM|MCHLDSM43826_contig000010	prokka	gene	36363	36944	+	gene=rpoE_1;locus_tag=MCHLDSM43826_01057
gnl|LeifICM|MCHLDSM43826_contig000010	Prodigal:2.60	CDS	36932	37411	+	ID=MCHLDSM43826_01058;inference=ab initio prediction:Prodigal:2.60;locus_tag=MCHLDSM43826_01058;product=hypothetical protein;protein_id=gnl|LeifICM|MCHLDSM43826_01058
gnl|LeifICM|MCHLDSM43826_contig000010	prokka	gene	36932	37411	+	locus_tag=MCHLDSM43826_01058
gnl|LeifICM|MCHLDSM43826_contig000010	Prodigal:2.60	CDS	37573	38442	+	ID=MCHLDSM43826_01059;inference=ab initio prediction:Prodigal:2.60,protein motif:Pfam:PF05552.6;locus_tag=MCHLDSM43826_01059;note=Conserved TM helix;product=hypothetical protein;protein_id=gnl|LeifICM|MCHLDSM43826_01059
gnl|LeifICM|MCHLDSM43826_contig000010	prokka	gene	37573	38442	+	locus_tag=MCHLDSM43826_01059
gnl|LeifICM|MCHLDSM43826_contig000010	Prodigal:2.60	CDS	38659	38898	+	ID=MCHLDSM43826_01060;inference=ab initio prediction:Prodigal:2.60;locus_tag=MCHLDSM43826_01060;product=hypothetical protein;protein_id=gnl|LeifICM|MCHLDSM43826_01060
gnl|LeifICM|MCHLDSM43826_contig000010	prokka	gene	38659	38898	+	locus_tag=MCHLDSM43826_01060
gnl|LeifICM|MCHLDSM43826_contig000010	Prodigal:2.60	CDS	39527	39772	+	ID=MCHLDSM43826_01061;inference=ab initio prediction:Prodigal:2.60;locus_tag=MCHLDSM43826_01061;product=hypothetical protein;protein_id=gnl|LeifICM|MCHLDSM43826_01061
gnl|LeifICM|MCHLDSM43826_contig000010	prokka	gene	39527	39772	+	locus_tag=MCHLDSM43826_01061
gnl|LeifICM|MCHLDSM43826_contig000010	Prodigal:2.60	CDS	40812	41111	-	ID=MCHLDSM43826_01062;inference=ab initio prediction:Prodigal:2.60;locus_tag=MCHLDSM43826_01062;product=hypothetical protein;protein_id=gnl|LeifICM|MCHLDSM43826_01062
gnl|LeifICM|MCHLDSM43826_contig000010	prokka	gene	40812	41111	-	locus_tag=MCHLDSM43826_01062
gnl|LeifICM|MCHLDSM43826_contig000010	Prodigal:2.60	CDS	41289	42806	-	ID=MCHLDSM43826_01063;eC_number=3.1.11.5;gene=recD_1;inference=ab initio prediction:Prodigal:2.60,protein motif:HAMAP:MF_01487;locus_tag=MCHLDSM43826_01063;product=RecBCD enzyme subunit RecD;protein_id=gnl|LeifICM|MCHLDSM43826_01063
gnl|LeifICM|MCHLDSM43826_contig000010	prokka	gene	41289	42806	-	gene=recD_1;locus_tag=MCHLDSM43826_01063
gnl|LeifICM|MCHLDSM43826_contig000010	Prodigal:2.60	CDS	42846	43385	-	ID=MCHLDSM43826_01064;inference=ab initio prediction:Prodigal:2.60;locus_tag=MCHLDSM43826_01064;product=hypothetical protein;protein_id=gnl|LeifICM|MCHLDSM43826_01064
gnl|LeifICM|MCHLDSM43826_contig000010	prokka	gene	42846	43385	-	locus_tag=MCHLDSM43826_01064
gnl|LeifICM|MCHLDSM43826_contig000010	Prodigal:2.60	CDS	43600	43917	-	ID=MCHLDSM43826_01065;inference=ab initio prediction:Prodigal:2.60;locus_tag=MCHLDSM43826_01065;product=hypothetical protein;protein_id=gnl|LeifICM|MCHLDSM43826_01065
gnl|LeifICM|MCHLDSM43826_contig000010	prokka	gene	43600	43917	-	locus_tag=MCHLDSM43826_01065
gnl|LeifICM|MCHLDSM43826_contig000010	Prodigal:2.60	CDS	43979	44248	-	ID=MCHLDSM43826_01066;inference=ab initio prediction:Prodigal:2.60;locus_tag=MCHLDSM43826_01066;product=hypothetical protein;protein_id=gnl|LeifICM|MCHLDSM43826_01066
gnl|LeifICM|MCHLDSM43826_contig000010	prokka	gene	43979	44248	-	locus_tag=MCHLDSM43826_01066
gnl|LeifICM|MCHLDSM43826_contig000010	Prodigal:2.60	CDS	44458	45213	+	ID=MCHLDSM43826_01067;inference=ab initio prediction:Prodigal:2.60,protein motif:Pfam:PF12850.1;locus_tag=MCHLDSM43826_01067;product=Calcineurin-like phosphoesterase superfamily domain protein;protein_id=gnl|LeifICM|MCHLDSM43826_01067
gnl|LeifICM|MCHLDSM43826_contig000010	prokka	gene	44458	45213	+	locus_tag=MCHLDSM43826_01067
gnl|LeifICM|MCHLDSM43826_contig000010	Prodigal:2.60	CDS	45262	45849	-	ID=MCHLDSM43826_01068;eC_number=2.7.7.7;gene=dnaQ_1;inference=ab initio prediction:Prodigal:2.60,similar to AA sequence:UniProtKB:P03007;locus_tag=MCHLDSM43826_01068;product=DNA polymerase III subunit epsilon;protein_id=gnl|LeifICM|MCHLDSM43826_01068
gnl|LeifICM|MCHLDSM43826_contig000010	prokka	gene	45262	45849	-	gene=dnaQ_1;locus_tag=MCHLDSM43826_01068
gnl|LeifICM|MCHLDSM43826_contig000010	Prodigal:2.60	CDS	45966	46118	-	ID=MCHLDSM43826_01069;inference=ab initio prediction:Prodigal:2.60;locus_tag=MCHLDSM43826_01069;product=hypothetical protein;protein_id=gnl|LeifICM|MCHLDSM43826_01069
gnl|LeifICM|MCHLDSM43826_contig000010	prokka	gene	45966	46118	-	locus_tag=MCHLDSM43826_01069
gnl|LeifICM|MCHLDSM43826_contig000010	Prodigal:2.60	CDS	46436	46648	-	ID=MCHLDSM43826_01070;inference=ab initio prediction:Prodigal:2.60;locus_tag=MCHLDSM43826_01070;product=hypothetical protein;protein_id=gnl|LeifICM|MCHLDSM43826_01070
gnl|LeifICM|MCHLDSM43826_contig000010	prokka	gene	46436	46648	-	locus_tag=MCHLDSM43826_01070
gnl|LeifICM|MCHLDSM43826_contig000010	Prodigal:2.60	CDS	46868	47182	-	ID=MCHLDSM43826_01071;inference=ab initio prediction:Prodigal:2.60;locus_tag=MCHLDSM43826_01071;product=hypothetical protein;protein_id=gnl|LeifICM|MCHLDSM43826_01071
gnl|LeifICM|MCHLDSM43826_contig000010	prokka	gene	46868	47182	-	locus_tag=MCHLDSM43826_01071
gnl|LeifICM|MCHLDSM43826_contig000010	Prodigal:2.60	CDS	47342	47509	-	ID=MCHLDSM43826_01072;inference=ab initio prediction:Prodigal:2.60;locus_tag=MCHLDSM43826_01072;product=hypothetical protein;protein_id=gnl|LeifICM|MCHLDSM43826_01072
gnl|LeifICM|MCHLDSM43826_contig000010	prokka	gene	47342	47509	-	locus_tag=MCHLDSM43826_01072
gnl|LeifICM|MCHLDSM43826_contig000010	Prodigal:2.60	CDS	47572	47889	-	ID=MCHLDSM43826_01073;inference=ab initio prediction:Prodigal:2.60;locus_tag=MCHLDSM43826_01073;product=hypothetical protein;protein_id=gnl|LeifICM|MCHLDSM43826_01073
gnl|LeifICM|MCHLDSM43826_contig000010	prokka	gene	47572	47889	-	locus_tag=MCHLDSM43826_01073
gnl|LeifICM|MCHLDSM43826_contig000010	Prodigal:2.60	CDS	48040	48279	-	ID=MCHLDSM43826_01074;inference=ab initio prediction:Prodigal:2.60;locus_tag=MCHLDSM43826_01074;product=hypothetical protein;protein_id=gnl|LeifICM|MCHLDSM43826_01074
gnl|LeifICM|MCHLDSM43826_contig000010	prokka	gene	48040	48279	-	locus_tag=MCHLDSM43826_01074
gnl|LeifICM|MCHLDSM43826_contig000010	Prodigal:2.60	CDS	48340	48549	-	ID=MCHLDSM43826_01075;inference=ab initio prediction:Prodigal:2.60;locus_tag=MCHLDSM43826_01075;product=hypothetical protein;protein_id=gnl|LeifICM|MCHLDSM43826_01075
gnl|LeifICM|MCHLDSM43826_contig000010	prokka	gene	48340	48549	-	locus_tag=MCHLDSM43826_01075
gnl|LeifICM|MCHLDSM43826_contig000010	Prodigal:2.60	CDS	48569	48889	-	ID=MCHLDSM43826_01076;inference=ab initio prediction:Prodigal:2.60;locus_tag=MCHLDSM43826_01076;product=hypothetical protein;protein_id=gnl|LeifICM|MCHLDSM43826_01076
gnl|LeifICM|MCHLDSM43826_contig000010	prokka	gene	48569	48889	-	locus_tag=MCHLDSM43826_01076
gnl|LeifICM|MCHLDSM43826_contig000010	Prodigal:2.60	CDS	49359	49733	-	ID=MCHLDSM43826_01077;gene=doc;inference=ab initio prediction:Prodigal:2.60,similar to AA sequence:UniProtKB:A0QRY0;locus_tag=MCHLDSM43826_01077;product=Toxin Doc;protein_id=gnl|LeifICM|MCHLDSM43826_01077
gnl|LeifICM|MCHLDSM43826_contig000010	prokka	gene	49359	49733	-	gene=doc;locus_tag=MCHLDSM43826_01077
gnl|LeifICM|MCHLDSM43826_contig000010	Prodigal:2.60	CDS	49923	50624	+	ID=MCHLDSM43826_01078;inference=ab initio prediction:Prodigal:2.60;locus_tag=MCHLDSM43826_01078;product=hypothetical protein;protein_id=gnl|LeifICM|MCHLDSM43826_01078
gnl|LeifICM|MCHLDSM43826_contig000010	prokka	gene	49923	50624	+	locus_tag=MCHLDSM43826_01078
gnl|LeifICM|MCHLDSM43826_contig000010	Prodigal:2.60	CDS	50675	51796	-	ID=MCHLDSM43826_01079;inference=ab initio prediction:Prodigal:2.60;locus_tag=MCHLDSM43826_01079;product=hypothetical protein;protein_id=gnl|LeifICM|MCHLDSM43826_01079
gnl|LeifICM|MCHLDSM43826_contig000010	prokka	gene	50675	51796	-	locus_tag=MCHLDSM43826_01079
gnl|LeifICM|MCHLDSM43826_contig000010	Prodigal:2.60	CDS	51900	52958	+	ID=MCHLDSM43826_01080;inference=ab initio prediction:Prodigal:2.60;locus_tag=MCHLDSM43826_01080;product=hypothetical protein;protein_id=gnl|LeifICM|MCHLDSM43826_01080
gnl|LeifICM|MCHLDSM43826_contig000010	prokka	gene	51900	52958	+	locus_tag=MCHLDSM43826_01080
gnl|LeifICM|MCHLDSM43826_contig000010	Prodigal:2.60	CDS	53162	53515	-	ID=MCHLDSM43826_01081;inference=ab initio prediction:Prodigal:2.60;locus_tag=MCHLDSM43826_01081;product=hypothetical protein;protein_id=gnl|LeifICM|MCHLDSM43826_01081
gnl|LeifICM|MCHLDSM43826_contig000010	prokka	gene	53162	53515	-	locus_tag=MCHLDSM43826_01081
gnl|LeifICM|MCHLDSM43826_contig000010	Prodigal:2.60	CDS	53588	54580	-	ID=MCHLDSM43826_01082;eC_number=2.1.1.37;gene=bspRIM;inference=ab initio prediction:Prodigal:2.60,similar to AA sequence:UniProtKB:P13906;locus_tag=MCHLDSM43826_01082;product=Modification methylase BspRI;protein_id=gnl|LeifICM|MCHLDSM43826_01082
gnl|LeifICM|MCHLDSM43826_contig000010	prokka	gene	53588	54580	-	gene=bspRIM;locus_tag=MCHLDSM43826_01082
gnl|LeifICM|MCHLDSM43826_contig000010	Prodigal:2.60	CDS	54616	55350	-	ID=MCHLDSM43826_01083;inference=ab initio prediction:Prodigal:2.60;locus_tag=MCHLDSM43826_01083;product=hypothetical protein;protein_id=gnl|LeifICM|MCHLDSM43826_01083
gnl|LeifICM|MCHLDSM43826_contig000010	prokka	gene	54616	55350	-	locus_tag=MCHLDSM43826_01083
gnl|LeifICM|MCHLDSM43826_contig000010	Prodigal:2.60	CDS	55592	56059	-	ID=MCHLDSM43826_01084;inference=ab initio prediction:Prodigal:2.60;locus_tag=MCHLDSM43826_01084;product=hypothetical protein;protein_id=gnl|LeifICM|MCHLDSM43826_01084
gnl|LeifICM|MCHLDSM43826_contig000010	prokka	gene	55592	56059	-	locus_tag=MCHLDSM43826_01084
gnl|LeifICM|MCHLDSM43826_contig000010	Prodigal:2.60	CDS	56379	57461	+	ID=MCHLDSM43826_01085;inference=ab initio prediction:Prodigal:2.60,protein motif:CLUSTERS:PRK08154;locus_tag=MCHLDSM43826_01085;product=anaerobic benzoate catabolism transcriptional regulator;protein_id=gnl|LeifICM|MCHLDSM43826_01085
gnl|LeifICM|MCHLDSM43826_contig000010	prokka	gene	56379	57461	+	locus_tag=MCHLDSM43826_01085
gnl|LeifICM|MCHLDSM43826_contig000010	Prodigal:2.60	CDS	57458	58204	+	ID=MCHLDSM43826_01086;inference=ab initio prediction:Prodigal:2.60;locus_tag=MCHLDSM43826_01086;product=hypothetical protein;protein_id=gnl|LeifICM|MCHLDSM43826_01086
gnl|LeifICM|MCHLDSM43826_contig000010	SignalP:4.1	sig_peptide	57458	57490	+	inference=ab initio prediction:SignalP:4.1;note=predicted cleavage at residue 33;product=putative signal peptide
gnl|LeifICM|MCHLDSM43826_contig000010	prokka	gene	57458	58204	+	locus_tag=MCHLDSM43826_01086
gnl|LeifICM|MCHLDSM43826_contig000010	Prodigal:2.60	CDS	58221	60143	-	ID=MCHLDSM43826_01087;eC_number=2.7.11.1;gene=pknJ_1;inference=ab initio prediction:Prodigal:2.60,similar to AA sequence:UniProtKB:P65732;locus_tag=MCHLDSM43826_01087;product=Serine/threonine-protein kinase PknJ;protein_id=gnl|LeifICM|MCHLDSM43826_01087
gnl|LeifICM|MCHLDSM43826_contig000010	prokka	gene	58221	60143	-	gene=pknJ_1;locus_tag=MCHLDSM43826_01087
gnl|LeifICM|MCHLDSM43826_contig000010	Prodigal:2.60	CDS	60219	61463	-	ID=MCHLDSM43826_01088;inference=ab initio prediction:Prodigal:2.60;locus_tag=MCHLDSM43826_01088;product=hypothetical protein;protein_id=gnl|LeifICM|MCHLDSM43826_01088
gnl|LeifICM|MCHLDSM43826_contig000010	prokka	gene	60219	61463	-	locus_tag=MCHLDSM43826_01088
gnl|LeifICM|MCHLDSM43826_contig000010	SignalP:4.1	sig_peptide	61430	61463	-	inference=ab initio prediction:SignalP:4.1;note=predicted cleavage at residue 34;product=putative signal peptide
gnl|LeifICM|MCHLDSM43826_contig000010	Prodigal:2.60	CDS	61460	61750	-	ID=MCHLDSM43826_01089;inference=ab initio prediction:Prodigal:2.60;locus_tag=MCHLDSM43826_01089;product=hypothetical protein;protein_id=gnl|LeifICM|MCHLDSM43826_01089
gnl|LeifICM|MCHLDSM43826_contig000010	prokka	gene	61460	61750	-	locus_tag=MCHLDSM43826_01089
gnl|LeifICM|MCHLDSM43826_contig000010	Prodigal:2.60	CDS	62127	62534	-	ID=MCHLDSM43826_01090;inference=ab initio prediction:Prodigal:2.60;locus_tag=MCHLDSM43826_01090;product=hypothetical protein;protein_id=gnl|LeifICM|MCHLDSM43826_01090
gnl|LeifICM|MCHLDSM43826_contig000010	prokka	gene	62127	62534	-	locus_tag=MCHLDSM43826_01090
gnl|LeifICM|MCHLDSM43826_contig000010	Prodigal:2.60	CDS	62749	63195	+	ID=MCHLDSM43826_01091;inference=ab initio prediction:Prodigal:2.60;locus_tag=MCHLDSM43826_01091;product=hypothetical protein;protein_id=gnl|LeifICM|MCHLDSM43826_01091
gnl|LeifICM|MCHLDSM43826_contig000010	prokka	gene	62749	63195	+	locus_tag=MCHLDSM43826_01091
gnl|LeifICM|MCHLDSM43826_contig000010	Prodigal:2.60	CDS	63186	63785	+	ID=MCHLDSM43826_01092;inference=ab initio prediction:Prodigal:2.60;locus_tag=MCHLDSM43826_01092;product=hypothetical protein;protein_id=gnl|LeifICM|MCHLDSM43826_01092
gnl|LeifICM|MCHLDSM43826_contig000010	prokka	gene	63186	63785	+	locus_tag=MCHLDSM43826_01092
gnl|LeifICM|MCHLDSM43826_contig000010	Prodigal:2.60	CDS	64054	64263	-	ID=MCHLDSM43826_01093;inference=ab initio prediction:Prodigal:2.60;locus_tag=MCHLDSM43826_01093;product=hypothetical protein;protein_id=gnl|LeifICM|MCHLDSM43826_01093
gnl|LeifICM|MCHLDSM43826_contig000010	prokka	gene	64054	64263	-	locus_tag=MCHLDSM43826_01093
gnl|LeifICM|MCHLDSM43826_contig000010	Prodigal:2.60	CDS	64663	64956	-	ID=MCHLDSM43826_01094;inference=ab initio prediction:Prodigal:2.60;locus_tag=MCHLDSM43826_01094;product=hypothetical protein;protein_id=gnl|LeifICM|MCHLDSM43826_01094
gnl|LeifICM|MCHLDSM43826_contig000010	prokka	gene	64663	64956	-	locus_tag=MCHLDSM43826_01094
gnl|LeifICM|MCHLDSM43826_contig000010	Prodigal:2.60	CDS	65022	65912	-	ID=MCHLDSM43826_01095;inference=ab initio prediction:Prodigal:2.60;locus_tag=MCHLDSM43826_01095;product=hypothetical protein;protein_id=gnl|LeifICM|MCHLDSM43826_01095
gnl|LeifICM|MCHLDSM43826_contig000010	prokka	gene	65022	65912	-	locus_tag=MCHLDSM43826_01095
gnl|LeifICM|MCHLDSM43826_contig000010	Prodigal:2.60	CDS	66127	66441	-	ID=MCHLDSM43826_01096;inference=ab initio prediction:Prodigal:2.60;locus_tag=MCHLDSM43826_01096;product=hypothetical protein;protein_id=gnl|LeifICM|MCHLDSM43826_01096
gnl|LeifICM|MCHLDSM43826_contig000010	prokka	gene	66127	66441	-	locus_tag=MCHLDSM43826_01096
gnl|LeifICM|MCHLDSM43826_contig000010	SignalP:4.1	sig_peptide	66414	66441	-	inference=ab initio prediction:SignalP:4.1;note=predicted cleavage at residue 28;product=putative signal peptide
gnl|LeifICM|MCHLDSM43826_contig000010	Prodigal:2.60	CDS	66803	67258	-	ID=MCHLDSM43826_01097;inference=ab initio prediction:Prodigal:2.60;locus_tag=MCHLDSM43826_01097;product=hypothetical protein;protein_id=gnl|LeifICM|MCHLDSM43826_01097
gnl|LeifICM|MCHLDSM43826_contig000010	prokka	gene	66803	67258	-	locus_tag=MCHLDSM43826_01097
gnl|LeifICM|MCHLDSM43826_contig000010	Prodigal:2.60	CDS	67255	67869	-	ID=MCHLDSM43826_01098;inference=ab initio prediction:Prodigal:2.60;locus_tag=MCHLDSM43826_01098;product=hypothetical protein;protein_id=gnl|LeifICM|MCHLDSM43826_01098
gnl|LeifICM|MCHLDSM43826_contig000010	prokka	gene	67255	67869	-	locus_tag=MCHLDSM43826_01098
gnl|LeifICM|MCHLDSM43826_contig000010	Prodigal:2.60	CDS	67872	68114	-	ID=MCHLDSM43826_01099;inference=ab initio prediction:Prodigal:2.60;locus_tag=MCHLDSM43826_01099;product=hypothetical protein;protein_id=gnl|LeifICM|MCHLDSM43826_01099
gnl|LeifICM|MCHLDSM43826_contig000010	prokka	gene	67872	68114	-	locus_tag=MCHLDSM43826_01099
gnl|LeifICM|MCHLDSM43826_contig000010	Prodigal:2.60	CDS	68218	69096	-	ID=MCHLDSM43826_01100;inference=ab initio prediction:Prodigal:2.60;locus_tag=MCHLDSM43826_01100;product=hypothetical protein;protein_id=gnl|LeifICM|MCHLDSM43826_01100
gnl|LeifICM|MCHLDSM43826_contig000010	prokka	gene	68218	69096	-	locus_tag=MCHLDSM43826_01100
gnl|LeifICM|MCHLDSM43826_contig000010	Prodigal:2.60	CDS	69359	70372	+	ID=MCHLDSM43826_01101;inference=ab initio prediction:Prodigal:2.60;locus_tag=MCHLDSM43826_01101;product=hypothetical protein;protein_id=gnl|LeifICM|MCHLDSM43826_01101
gnl|LeifICM|MCHLDSM43826_contig000010	prokka	gene	69359	70372	+	locus_tag=MCHLDSM43826_01101
gnl|LeifICM|MCHLDSM43826_contig000010	Prodigal:2.60	CDS	70531	70938	-	ID=MCHLDSM43826_01102;inference=ab initio prediction:Prodigal:2.60;locus_tag=MCHLDSM43826_01102;product=hypothetical protein;protein_id=gnl|LeifICM|MCHLDSM43826_01102
gnl|LeifICM|MCHLDSM43826_contig000010	prokka	gene	70531	70938	-	locus_tag=MCHLDSM43826_01102
gnl|LeifICM|MCHLDSM43826_contig000010	Prodigal:2.60	CDS	71339	71557	-	ID=MCHLDSM43826_01103;inference=ab initio prediction:Prodigal:2.60;locus_tag=MCHLDSM43826_01103;product=hypothetical protein;protein_id=gnl|LeifICM|MCHLDSM43826_01103
gnl|LeifICM|MCHLDSM43826_contig000010	prokka	gene	71339	71557	-	locus_tag=MCHLDSM43826_01103
gnl|LeifICM|MCHLDSM43826_contig000010	Prodigal:2.60	CDS	71977	72510	-	ID=MCHLDSM43826_01104;inference=ab initio prediction:Prodigal:2.60;locus_tag=MCHLDSM43826_01104;product=hypothetical protein;protein_id=gnl|LeifICM|MCHLDSM43826_01104
gnl|LeifICM|MCHLDSM43826_contig000010	prokka	gene	71977	72510	-	locus_tag=MCHLDSM43826_01104
gnl|LeifICM|MCHLDSM43826_contig000010	Prodigal:2.60	CDS	72590	73123	-	ID=MCHLDSM43826_01105;eC_number=3.1.26.4;gene=rnhA_3;inference=ab initio prediction:Prodigal:2.60,similar to AA sequence:UniProtKB:P0A7Y4;locus_tag=MCHLDSM43826_01105;product=Ribonuclease HI;protein_id=gnl|LeifICM|MCHLDSM43826_01105
gnl|LeifICM|MCHLDSM43826_contig000010	prokka	gene	72590	73123	-	gene=rnhA_3;locus_tag=MCHLDSM43826_01105
gnl|LeifICM|MCHLDSM43826_contig000010	Prodigal:2.60	CDS	73120	73401	-	ID=MCHLDSM43826_01106;inference=ab initio prediction:Prodigal:2.60;locus_tag=MCHLDSM43826_01106;product=hypothetical protein;protein_id=gnl|LeifICM|MCHLDSM43826_01106
gnl|LeifICM|MCHLDSM43826_contig000010	prokka	gene	73120	73401	-	locus_tag=MCHLDSM43826_01106
gnl|LeifICM|MCHLDSM43826_contig000010	Prodigal:2.60	CDS	73537	73899	-	ID=MCHLDSM43826_01107;inference=ab initio prediction:Prodigal:2.60;locus_tag=MCHLDSM43826_01107;product=hypothetical protein;protein_id=gnl|LeifICM|MCHLDSM43826_01107
gnl|LeifICM|MCHLDSM43826_contig000010	prokka	gene	73537	73899	-	locus_tag=MCHLDSM43826_01107
gnl|LeifICM|MCHLDSM43826_contig000010	Prodigal:2.60	CDS	74375	74971	-	ID=MCHLDSM43826_01108;inference=ab initio prediction:Prodigal:2.60;locus_tag=MCHLDSM43826_01108;product=hypothetical protein;protein_id=gnl|LeifICM|MCHLDSM43826_01108
gnl|LeifICM|MCHLDSM43826_contig000010	prokka	gene	74375	74971	-	locus_tag=MCHLDSM43826_01108
gnl|LeifICM|MCHLDSM43826_contig000010	Prodigal:2.60	CDS	75045	75215	-	ID=MCHLDSM43826_01109;inference=ab initio prediction:Prodigal:2.60;locus_tag=MCHLDSM43826_01109;product=hypothetical protein;protein_id=gnl|LeifICM|MCHLDSM43826_01109
gnl|LeifICM|MCHLDSM43826_contig000010	prokka	gene	75045	75215	-	locus_tag=MCHLDSM43826_01109
gnl|LeifICM|MCHLDSM43826_contig000010	Prodigal:2.60	CDS	75460	75972	-	ID=MCHLDSM43826_01110;inference=ab initio prediction:Prodigal:2.60;locus_tag=MCHLDSM43826_01110;product=hypothetical protein;protein_id=gnl|LeifICM|MCHLDSM43826_01110
gnl|LeifICM|MCHLDSM43826_contig000010	prokka	gene	75460	75972	-	locus_tag=MCHLDSM43826_01110
gnl|LeifICM|MCHLDSM43826_contig000010	Prodigal:2.60	CDS	75981	76133	-	ID=MCHLDSM43826_01111;inference=ab initio prediction:Prodigal:2.60;locus_tag=MCHLDSM43826_01111;product=hypothetical protein;protein_id=gnl|LeifICM|MCHLDSM43826_01111
gnl|LeifICM|MCHLDSM43826_contig000010	prokka	gene	75981	76133	-	locus_tag=MCHLDSM43826_01111
gnl|LeifICM|MCHLDSM43826_contig000010	Prodigal:2.60	CDS	76136	76444	-	ID=MCHLDSM43826_01112;inference=ab initio prediction:Prodigal:2.60;locus_tag=MCHLDSM43826_01112;product=hypothetical protein;protein_id=gnl|LeifICM|MCHLDSM43826_01112
gnl|LeifICM|MCHLDSM43826_contig000010	prokka	gene	76136	76444	-	locus_tag=MCHLDSM43826_01112
gnl|LeifICM|MCHLDSM43826_contig000010	Prodigal:2.60	CDS	76444	77193	-	ID=MCHLDSM43826_01113;eC_number=2.1.1.72;gene=dpnA;inference=ab initio prediction:Prodigal:2.60,similar to AA sequence:UniProtKB:P09358;locus_tag=MCHLDSM43826_01113;product=Modification methylase DpnIIB;protein_id=gnl|LeifICM|MCHLDSM43826_01113
gnl|LeifICM|MCHLDSM43826_contig000010	prokka	gene	76444	77193	-	gene=dpnA;locus_tag=MCHLDSM43826_01113
gnl|LeifICM|MCHLDSM43826_contig000010	Prodigal:2.60	CDS	77222	78160	-	ID=MCHLDSM43826_01114;gene=whiA_1;inference=ab initio prediction:Prodigal:2.60,similar to AA sequence:UniProtKB:A0QWV9;locus_tag=MCHLDSM43826_01114;product=Putative sporulation transcription regulator WhiA;protein_id=gnl|LeifICM|MCHLDSM43826_01114
gnl|LeifICM|MCHLDSM43826_contig000010	prokka	gene	77222	78160	-	gene=whiA_1;locus_tag=MCHLDSM43826_01114
gnl|LeifICM|MCHLDSM43826_contig000010	Prodigal:2.60	CDS	78372	78560	-	ID=MCHLDSM43826_01115;inference=ab initio prediction:Prodigal:2.60;locus_tag=MCHLDSM43826_01115;product=hypothetical protein;protein_id=gnl|LeifICM|MCHLDSM43826_01115
gnl|LeifICM|MCHLDSM43826_contig000010	prokka	gene	78372	78560	-	locus_tag=MCHLDSM43826_01115
gnl|LeifICM|MCHLDSM43826_contig000010	Prodigal:2.60	CDS	78557	79117	-	ID=MCHLDSM43826_01116;inference=ab initio prediction:Prodigal:2.60;locus_tag=MCHLDSM43826_01116;product=hypothetical protein;protein_id=gnl|LeifICM|MCHLDSM43826_01116
gnl|LeifICM|MCHLDSM43826_contig000010	prokka	gene	78557	79117	-	locus_tag=MCHLDSM43826_01116
gnl|LeifICM|MCHLDSM43826_contig000010	Prodigal:2.60	CDS	79128	79412	-	ID=MCHLDSM43826_01117;inference=ab initio prediction:Prodigal:2.60;locus_tag=MCHLDSM43826_01117;product=hypothetical protein;protein_id=gnl|LeifICM|MCHLDSM43826_01117
gnl|LeifICM|MCHLDSM43826_contig000010	prokka	gene	79128	79412	-	locus_tag=MCHLDSM43826_01117
gnl|LeifICM|MCHLDSM43826_contig000010	Prodigal:2.60	CDS	79474	79869	-	ID=MCHLDSM43826_01118;inference=ab initio prediction:Prodigal:2.60;locus_tag=MCHLDSM43826_01118;product=hypothetical protein;protein_id=gnl|LeifICM|MCHLDSM43826_01118
gnl|LeifICM|MCHLDSM43826_contig000010	prokka	gene	79474	79869	-	locus_tag=MCHLDSM43826_01118
gnl|LeifICM|MCHLDSM43826_contig000010	SignalP:4.1	sig_peptide	79831	79869	-	inference=ab initio prediction:SignalP:4.1;note=predicted cleavage at residue 39;product=putative signal peptide
gnl|LeifICM|MCHLDSM43826_contig000010	Prodigal:2.60	CDS	80009	80203	-	ID=MCHLDSM43826_01119;inference=ab initio prediction:Prodigal:2.60;locus_tag=MCHLDSM43826_01119;product=hypothetical protein;protein_id=gnl|LeifICM|MCHLDSM43826_01119
gnl|LeifICM|MCHLDSM43826_contig000010	prokka	gene	80009	80203	-	locus_tag=MCHLDSM43826_01119
gnl|LeifICM|MCHLDSM43826_contig000010	Prodigal:2.60	CDS	80235	80504	-	ID=MCHLDSM43826_01120;inference=ab initio prediction:Prodigal:2.60;locus_tag=MCHLDSM43826_01120;product=hypothetical protein;protein_id=gnl|LeifICM|MCHLDSM43826_01120
gnl|LeifICM|MCHLDSM43826_contig000010	prokka	gene	80235	80504	-	locus_tag=MCHLDSM43826_01120
gnl|LeifICM|MCHLDSM43826_contig000010	Prodigal:2.60	CDS	80604	80915	-	ID=MCHLDSM43826_01121;inference=ab initio prediction:Prodigal:2.60;locus_tag=MCHLDSM43826_01121;product=hypothetical protein;protein_id=gnl|LeifICM|MCHLDSM43826_01121
gnl|LeifICM|MCHLDSM43826_contig000010	prokka	gene	80604	80915	-	locus_tag=MCHLDSM43826_01121
gnl|LeifICM|MCHLDSM43826_contig000010	Prodigal:2.60	CDS	81337	82302	+	ID=MCHLDSM43826_01122;gene=cysL;inference=ab initio prediction:Prodigal:2.60,similar to AA sequence:UniProtKB:P39647;locus_tag=MCHLDSM43826_01122;product=HTH-type transcriptional regulator CysL;protein_id=gnl|LeifICM|MCHLDSM43826_01122
gnl|LeifICM|MCHLDSM43826_contig000010	prokka	gene	81337	82302	+	gene=cysL;locus_tag=MCHLDSM43826_01122
gnl|LeifICM|MCHLDSM43826_contig000010	Prodigal:2.60	CDS	82306	82935	+	ID=MCHLDSM43826_01123;inference=ab initio prediction:Prodigal:2.60,protein motif:Pfam:PF03167.13;locus_tag=MCHLDSM43826_01123;product=Uracil DNA glycosylase superfamily protein;protein_id=gnl|LeifICM|MCHLDSM43826_01123
gnl|LeifICM|MCHLDSM43826_contig000010	prokka	gene	82306	82935	+	locus_tag=MCHLDSM43826_01123
gnl|LeifICM|MCHLDSM43826_contig000010	Prodigal:2.60	CDS	82904	84643	-	ID=MCHLDSM43826_01124;eC_number=1.9.3.1;gene=ctaD_1;inference=ab initio prediction:Prodigal:2.60,similar to AA sequence:UniProtKB:Q79VD7;locus_tag=MCHLDSM43826_01124;product=Cytochrome c oxidase subunit 1;protein_id=gnl|LeifICM|MCHLDSM43826_01124
gnl|LeifICM|MCHLDSM43826_contig000010	prokka	gene	82904	84643	-	gene=ctaD_1;locus_tag=MCHLDSM43826_01124
gnl|LeifICM|MCHLDSM43826_contig000010	Prodigal:2.60	CDS	84953	86485	+	ID=MCHLDSM43826_01125;gene=ttrB;inference=ab initio prediction:Prodigal:2.60,similar to AA sequence:UniProtKB:Q7CQM9;locus_tag=MCHLDSM43826_01125;product=Tetrathionate reductase subunit B precursor;protein_id=gnl|LeifICM|MCHLDSM43826_01125
gnl|LeifICM|MCHLDSM43826_contig000010	prokka	gene	84953	86485	+	gene=ttrB;locus_tag=MCHLDSM43826_01125
gnl|LeifICM|MCHLDSM43826_contig000010	Prodigal:2.60	CDS	86508	89438	+	ID=MCHLDSM43826_01126;gene=psrA_1;inference=ab initio prediction:Prodigal:2.60,similar to AA sequence:UniProtKB:P31075;locus_tag=MCHLDSM43826_01126;product=Polysulfide reductase chain A precursor;protein_id=gnl|LeifICM|MCHLDSM43826_01126
gnl|LeifICM|MCHLDSM43826_contig000010	prokka	gene	86508	89438	+	gene=psrA_1;locus_tag=MCHLDSM43826_01126
gnl|LeifICM|MCHLDSM43826_contig000010	Prodigal:2.60	CDS	89435	90280	+	ID=MCHLDSM43826_01127;inference=ab initio prediction:Prodigal:2.60,protein motif:Pfam:PF02613.9;locus_tag=MCHLDSM43826_01127;product=Nitrate reductase delta subunit;protein_id=gnl|LeifICM|MCHLDSM43826_01127
gnl|LeifICM|MCHLDSM43826_contig000010	prokka	gene	89435	90280	+	locus_tag=MCHLDSM43826_01127
gnl|LeifICM|MCHLDSM43826_contig000010	Prodigal:2.60	CDS	90277	91359	+	ID=MCHLDSM43826_01128;gene=minD;inference=ab initio prediction:Prodigal:2.60,similar to AA sequence:UniProtKB:Q01464;locus_tag=MCHLDSM43826_01128;product=Septum site-determining protein MinD;protein_id=gnl|LeifICM|MCHLDSM43826_01128
gnl|LeifICM|MCHLDSM43826_contig000010	prokka	gene	90277	91359	+	gene=minD;locus_tag=MCHLDSM43826_01128
gnl|LeifICM|MCHLDSM43826_contig000010	Prodigal:2.60	CDS	91356	92798	+	ID=MCHLDSM43826_01129;gene=clcA_1;inference=ab initio prediction:Prodigal:2.60,similar to AA sequence:UniProtKB:Q8ZRP8;locus_tag=MCHLDSM43826_01129;product=H(+)/Cl(-) exchange transporter ClcA;protein_id=gnl|LeifICM|MCHLDSM43826_01129
gnl|LeifICM|MCHLDSM43826_contig000010	prokka	gene	91356	92798	+	gene=clcA_1;locus_tag=MCHLDSM43826_01129
gnl|LeifICM|MCHLDSM43826_contig000010	Prodigal:2.60	CDS	92758	92973	-	ID=MCHLDSM43826_01130;inference=ab initio prediction:Prodigal:2.60;locus_tag=MCHLDSM43826_01130;product=hypothetical protein;protein_id=gnl|LeifICM|MCHLDSM43826_01130
gnl|LeifICM|MCHLDSM43826_contig000010	prokka	gene	92758	92973	-	locus_tag=MCHLDSM43826_01130
gnl|LeifICM|MCHLDSM43826_contig000010	Prodigal:2.60	CDS	93206	93730	+	ID=MCHLDSM43826_01131;inference=ab initio prediction:Prodigal:2.60;locus_tag=MCHLDSM43826_01131;product=hypothetical protein;protein_id=gnl|LeifICM|MCHLDSM43826_01131
gnl|LeifICM|MCHLDSM43826_contig000010	prokka	gene	93206	93730	+	locus_tag=MCHLDSM43826_01131
gnl|LeifICM|MCHLDSM43826_contig000010	Prodigal:2.60	CDS	93829	94092	-	ID=MCHLDSM43826_01132;inference=ab initio prediction:Prodigal:2.60;locus_tag=MCHLDSM43826_01132;product=hypothetical protein;protein_id=gnl|LeifICM|MCHLDSM43826_01132
gnl|LeifICM|MCHLDSM43826_contig000010	prokka	gene	93829	94092	-	locus_tag=MCHLDSM43826_01132
gnl|LeifICM|MCHLDSM43826_contig000010	Prodigal:2.60	CDS	94346	94921	-	ID=MCHLDSM43826_01133;eC_number=3.1.3.3;gene=pspA_2;inference=ab initio prediction:Prodigal:2.60,similar to AA sequence:UniProtKB:D3DFG8;locus_tag=MCHLDSM43826_01133;product=Phosphoserine phosphatase 1;protein_id=gnl|LeifICM|MCHLDSM43826_01133
gnl|LeifICM|MCHLDSM43826_contig000010	prokka	gene	94346	94921	-	gene=pspA_2;locus_tag=MCHLDSM43826_01133
gnl|LeifICM|MCHLDSM43826_contig000010	Prodigal:2.60	CDS	94918	95460	-	ID=MCHLDSM43826_01134;inference=ab initio prediction:Prodigal:2.60,protein motif:Pfam:PF00582.20;locus_tag=MCHLDSM43826_01134;product=Universal stress protein family protein;protein_id=gnl|LeifICM|MCHLDSM43826_01134
gnl|LeifICM|MCHLDSM43826_contig000010	prokka	gene	94918	95460	-	locus_tag=MCHLDSM43826_01134
gnl|LeifICM|MCHLDSM43826_contig000010	Prodigal:2.60	CDS	95475	95846	-	ID=MCHLDSM43826_01135;gene=crcB_1;inference=ab initio prediction:Prodigal:2.60,similar to AA sequence:UniProtKB:P37002;locus_tag=MCHLDSM43826_01135;product=Putative fluoride ion transporter CrcB;protein_id=gnl|LeifICM|MCHLDSM43826_01135
gnl|LeifICM|MCHLDSM43826_contig000010	prokka	gene	95475	95846	-	gene=crcB_1;locus_tag=MCHLDSM43826_01135
gnl|LeifICM|MCHLDSM43826_contig000010	Prodigal:2.60	CDS	95843	96349	-	ID=MCHLDSM43826_01136;gene=crcB_2;inference=ab initio prediction:Prodigal:2.60,protein motif:HAMAP:MF_00454;locus_tag=MCHLDSM43826_01136;product=Putative fluoride ion transporter CrcB;protein_id=gnl|LeifICM|MCHLDSM43826_01136
gnl|LeifICM|MCHLDSM43826_contig000010	prokka	gene	95843	96349	-	gene=crcB_2;locus_tag=MCHLDSM43826_01136
gnl|LeifICM|MCHLDSM43826_contig000010	Prodigal:2.60	CDS	96648	97787	+	ID=MCHLDSM43826_01137;inference=ab initio prediction:Prodigal:2.60,protein motif:Pfam:PF03595.11;locus_tag=MCHLDSM43826_01137;product=C4-dicarboxylate transporter/malic acid transport protein;protein_id=gnl|LeifICM|MCHLDSM43826_01137
gnl|LeifICM|MCHLDSM43826_contig000010	prokka	gene	96648	97787	+	locus_tag=MCHLDSM43826_01137
gnl|LeifICM|MCHLDSM43826_contig000010	Prodigal:2.60	CDS	97995	99083	-	ID=MCHLDSM43826_01138;inference=ab initio prediction:Prodigal:2.60,similar to AA sequence:UniProtKB:P71571;locus_tag=MCHLDSM43826_01138;product=Putative DNA ligase-like protein/MT0965;protein_id=gnl|LeifICM|MCHLDSM43826_01138
gnl|LeifICM|MCHLDSM43826_contig000010	prokka	gene	97995	99083	-	locus_tag=MCHLDSM43826_01138
gnl|LeifICM|MCHLDSM43826_contig000010	Prodigal:2.60	CDS	99088	101385	-	ID=MCHLDSM43826_01139;gene=xerD_2;inference=ab initio prediction:Prodigal:2.60,similar to AA sequence:UniProtKB:O31206;locus_tag=MCHLDSM43826_01139;product=Tyrosine recombinase XerD;protein_id=gnl|LeifICM|MCHLDSM43826_01139
gnl|LeifICM|MCHLDSM43826_contig000010	prokka	gene	99088	101385	-	gene=xerD_2;locus_tag=MCHLDSM43826_01139
gnl|LeifICM|MCHLDSM43826_contig000010	Prodigal:2.60	CDS	101598	102779	-	ID=MCHLDSM43826_01140;gene=xerS;inference=ab initio prediction:Prodigal:2.60,similar to AA sequence:UniProtKB:Q97QP2;locus_tag=MCHLDSM43826_01140;product=Tyrosine recombinase XerS;protein_id=gnl|LeifICM|MCHLDSM43826_01140
gnl|LeifICM|MCHLDSM43826_contig000010	prokka	gene	101598	102779	-	gene=xerS;locus_tag=MCHLDSM43826_01140
gnl|LeifICM|MCHLDSM43826_contig000010	Prodigal:2.60	CDS	102838	103710	+	ID=MCHLDSM43826_01141;inference=ab initio prediction:Prodigal:2.60,similar to AA sequence:UniProtKB:P71571;locus_tag=MCHLDSM43826_01141;product=Putative DNA ligase-like protein/MT0965;protein_id=gnl|LeifICM|MCHLDSM43826_01141
gnl|LeifICM|MCHLDSM43826_contig000010	prokka	gene	102838	103710	+	locus_tag=MCHLDSM43826_01141
gnl|LeifICM|MCHLDSM43826_contig000010	Prodigal:2.60	CDS	103785	104213	-	ID=MCHLDSM43826_01142;inference=ab initio prediction:Prodigal:2.60;locus_tag=MCHLDSM43826_01142;product=hypothetical protein;protein_id=gnl|LeifICM|MCHLDSM43826_01142
gnl|LeifICM|MCHLDSM43826_contig000010	prokka	gene	103785	104213	-	locus_tag=MCHLDSM43826_01142
gnl|LeifICM|MCHLDSM43826_contig000010	Prodigal:2.60	CDS	104188	106011	-	ID=MCHLDSM43826_01143;inference=ab initio prediction:Prodigal:2.60;locus_tag=MCHLDSM43826_01143;product=hypothetical protein;protein_id=gnl|LeifICM|MCHLDSM43826_01143
gnl|LeifICM|MCHLDSM43826_contig000010	prokka	gene	104188	106011	-	locus_tag=MCHLDSM43826_01143
gnl|LeifICM|MCHLDSM43826_contig000010	Prodigal:2.60	CDS	106305	106646	+	ID=MCHLDSM43826_01144;inference=ab initio prediction:Prodigal:2.60;locus_tag=MCHLDSM43826_01144;product=hypothetical protein;protein_id=gnl|LeifICM|MCHLDSM43826_01144
gnl|LeifICM|MCHLDSM43826_contig000010	prokka	gene	106305	106646	+	locus_tag=MCHLDSM43826_01144
gnl|LeifICM|MCHLDSM43826_contig000010	Prodigal:2.60	CDS	106641	106940	-	ID=MCHLDSM43826_01145;inference=ab initio prediction:Prodigal:2.60;locus_tag=MCHLDSM43826_01145;product=hypothetical protein;protein_id=gnl|LeifICM|MCHLDSM43826_01145
gnl|LeifICM|MCHLDSM43826_contig000010	prokka	gene	106641	106940	-	locus_tag=MCHLDSM43826_01145
gnl|LeifICM|MCHLDSM43826_contig000010	Prodigal:2.60	CDS	107022	107270	-	ID=MCHLDSM43826_01146;inference=ab initio prediction:Prodigal:2.60;locus_tag=MCHLDSM43826_01146;product=hypothetical protein;protein_id=gnl|LeifICM|MCHLDSM43826_01146
gnl|LeifICM|MCHLDSM43826_contig000010	prokka	gene	107022	107270	-	locus_tag=MCHLDSM43826_01146
gnl|LeifICM|MCHLDSM43826_contig000010	Prodigal:2.60	CDS	107301	108845	+	ID=MCHLDSM43826_01147;inference=ab initio prediction:Prodigal:2.60;locus_tag=MCHLDSM43826_01147;product=hypothetical protein;protein_id=gnl|LeifICM|MCHLDSM43826_01147
gnl|LeifICM|MCHLDSM43826_contig000010	prokka	gene	107301	108845	+	locus_tag=MCHLDSM43826_01147
gnl|LeifICM|MCHLDSM43826_contig000010	Prodigal:2.60	CDS	108965	109660	-	ID=MCHLDSM43826_01148;inference=ab initio prediction:Prodigal:2.60;locus_tag=MCHLDSM43826_01148;product=hypothetical protein;protein_id=gnl|LeifICM|MCHLDSM43826_01148
gnl|LeifICM|MCHLDSM43826_contig000010	prokka	gene	108965	109660	-	locus_tag=MCHLDSM43826_01148
gnl|LeifICM|MCHLDSM43826_contig000010	Prodigal:2.60	CDS	109717	109926	-	ID=MCHLDSM43826_01149;inference=ab initio prediction:Prodigal:2.60;locus_tag=MCHLDSM43826_01149;product=hypothetical protein;protein_id=gnl|LeifICM|MCHLDSM43826_01149
gnl|LeifICM|MCHLDSM43826_contig000010	prokka	gene	109717	109926	-	locus_tag=MCHLDSM43826_01149
gnl|LeifICM|MCHLDSM43826_contig000010	Prodigal:2.60	CDS	110313	112055	+	ID=MCHLDSM43826_01150;inference=ab initio prediction:Prodigal:2.60;locus_tag=MCHLDSM43826_01150;product=hypothetical protein;protein_id=gnl|LeifICM|MCHLDSM43826_01150
gnl|LeifICM|MCHLDSM43826_contig000010	prokka	gene	110313	112055	+	locus_tag=MCHLDSM43826_01150
gnl|LeifICM|MCHLDSM43826_contig000010	Prodigal:2.60	CDS	112112	112351	+	ID=MCHLDSM43826_01151;inference=ab initio prediction:Prodigal:2.60;locus_tag=MCHLDSM43826_01151;product=hypothetical protein;protein_id=gnl|LeifICM|MCHLDSM43826_01151
gnl|LeifICM|MCHLDSM43826_contig000010	prokka	gene	112112	112351	+	locus_tag=MCHLDSM43826_01151
gnl|LeifICM|MCHLDSM43826_contig000010	Prodigal:2.60	CDS	112400	113461	-	ID=MCHLDSM43826_01152;eC_number=3.4.-.-;gene=ripA_2;inference=ab initio prediction:Prodigal:2.60,similar to AA sequence:UniProtKB:A0QX22;locus_tag=MCHLDSM43826_01152;product=Peptidoglycan endopeptidase RipA precursor;protein_id=gnl|LeifICM|MCHLDSM43826_01152
gnl|LeifICM|MCHLDSM43826_contig000010	prokka	gene	112400	113461	-	gene=ripA_2;locus_tag=MCHLDSM43826_01152
gnl|LeifICM|MCHLDSM43826_contig000010	Prodigal:2.60	CDS	113707	114447	-	ID=MCHLDSM43826_01153;gene=kstR2_3;inference=ab initio prediction:Prodigal:2.60,similar to AA sequence:UniProtKB:Q0S7V2;locus_tag=MCHLDSM43826_01153;product=HTH-type transcriptional repressor KstR2;protein_id=gnl|LeifICM|MCHLDSM43826_01153
gnl|LeifICM|MCHLDSM43826_contig000010	prokka	gene	113707	114447	-	gene=kstR2_3;locus_tag=MCHLDSM43826_01153
gnl|LeifICM|MCHLDSM43826_contig000010	Prodigal:2.60	CDS	114753	115664	+	ID=MCHLDSM43826_01154;inference=ab initio prediction:Prodigal:2.60,protein motif:CLUSTERS:PRK10736;locus_tag=MCHLDSM43826_01154;product=hypothetical protein;protein_id=gnl|LeifICM|MCHLDSM43826_01154
gnl|LeifICM|MCHLDSM43826_contig000010	prokka	gene	114753	115664	+	locus_tag=MCHLDSM43826_01154
gnl|LeifICM|MCHLDSM43826_contig000010	Prodigal:2.60	CDS	115661	116491	+	ID=MCHLDSM43826_01155;eC_number=2.4.2.10;gene=pyrE_1;inference=ab initio prediction:Prodigal:2.60,protein motif:HAMAP:MF_01208;locus_tag=MCHLDSM43826_01155;product=Orotate phosphoribosyltransferase;protein_id=gnl|LeifICM|MCHLDSM43826_01155
gnl|LeifICM|MCHLDSM43826_contig000010	prokka	gene	115661	116491	+	gene=pyrE_1;locus_tag=MCHLDSM43826_01155
gnl|LeifICM|MCHLDSM43826_contig000010	Prodigal:2.60	CDS	116569	117072	+	ID=MCHLDSM43826_01156;inference=ab initio prediction:Prodigal:2.60;locus_tag=MCHLDSM43826_01156;product=hypothetical protein;protein_id=gnl|LeifICM|MCHLDSM43826_01156
gnl|LeifICM|MCHLDSM43826_contig000010	prokka	gene	116569	117072	+	locus_tag=MCHLDSM43826_01156
gnl|LeifICM|MCHLDSM43826_contig000010	Prodigal:2.60	CDS	117073	117627	+	ID=MCHLDSM43826_01157;inference=ab initio prediction:Prodigal:2.60,protein motif:Pfam:PF08808.5;locus_tag=MCHLDSM43826_01157;product=RES domain protein;protein_id=gnl|LeifICM|MCHLDSM43826_01157
gnl|LeifICM|MCHLDSM43826_contig000010	prokka	gene	117073	117627	+	locus_tag=MCHLDSM43826_01157
gnl|LeifICM|MCHLDSM43826_contig000010	Prodigal:2.60	CDS	117826	118152	-	ID=MCHLDSM43826_01158;inference=ab initio prediction:Prodigal:2.60;locus_tag=MCHLDSM43826_01158;product=hypothetical protein;protein_id=gnl|LeifICM|MCHLDSM43826_01158
gnl|LeifICM|MCHLDSM43826_contig000010	prokka	gene	117826	118152	-	locus_tag=MCHLDSM43826_01158
gnl|LeifICM|MCHLDSM43826_contig000010	Prodigal:2.60	CDS	118196	118585	+	ID=MCHLDSM43826_01159;inference=ab initio prediction:Prodigal:2.60;locus_tag=MCHLDSM43826_01159;product=hypothetical protein;protein_id=gnl|LeifICM|MCHLDSM43826_01159
gnl|LeifICM|MCHLDSM43826_contig000010	prokka	gene	118196	118585	+	locus_tag=MCHLDSM43826_01159
gnl|LeifICM|MCHLDSM43826_contig000010	Prodigal:2.60	CDS	118582	119079	+	ID=MCHLDSM43826_01160;eC_number=2.3.1.189;gene=mshD_1;inference=ab initio prediction:Prodigal:2.60,protein motif:HAMAP:MF_01698;locus_tag=MCHLDSM43826_01160;product=Mycothiol acetyltransferase;protein_id=gnl|LeifICM|MCHLDSM43826_01160
gnl|LeifICM|MCHLDSM43826_contig000010	prokka	gene	118582	119079	+	gene=mshD_1;locus_tag=MCHLDSM43826_01160
gnl|LeifICM|MCHLDSM43826_contig000010	Prodigal:2.60	CDS	119475	120371	-	ID=MCHLDSM43826_01161;inference=ab initio prediction:Prodigal:2.60,protein motif:Pfam:PF01243.14;locus_tag=MCHLDSM43826_01161;product=Pyridoxamine 5'-phosphate oxidase;protein_id=gnl|LeifICM|MCHLDSM43826_01161
gnl|LeifICM|MCHLDSM43826_contig000010	prokka	gene	119475	120371	-	locus_tag=MCHLDSM43826_01161
gnl|LeifICM|MCHLDSM43826_contig000010	Prodigal:2.60	CDS	120380	120949	-	ID=MCHLDSM43826_01162;inference=ab initio prediction:Prodigal:2.60,protein motif:Pfam:PF11716.2;locus_tag=MCHLDSM43826_01162;note=Mycothiol maleylpyruvate isomerase N-terminal domain;product=hypothetical protein;protein_id=gnl|LeifICM|MCHLDSM43826_01162
gnl|LeifICM|MCHLDSM43826_contig000010	prokka	gene	120380	120949	-	locus_tag=MCHLDSM43826_01162
gnl|LeifICM|MCHLDSM43826_contig000010	Prodigal:2.60	CDS	121050	121646	+	ID=MCHLDSM43826_01163;inference=ab initio prediction:Prodigal:2.60,protein motif:Pfam:PF11706.2;locus_tag=MCHLDSM43826_01163;product=CGNR zinc finger;protein_id=gnl|LeifICM|MCHLDSM43826_01163
gnl|LeifICM|MCHLDSM43826_contig000010	prokka	gene	121050	121646	+	locus_tag=MCHLDSM43826_01163
gnl|LeifICM|MCHLDSM43826_contig000010	Prodigal:2.60	CDS	121836	122468	-	ID=MCHLDSM43826_01164;inference=ab initio prediction:Prodigal:2.60,protein motif:Pfam:PF12847.1;locus_tag=MCHLDSM43826_01164;product=Methyltransferase domain protein;protein_id=gnl|LeifICM|MCHLDSM43826_01164
gnl|LeifICM|MCHLDSM43826_contig000010	prokka	gene	121836	122468	-	locus_tag=MCHLDSM43826_01164
gnl|LeifICM|MCHLDSM43826_contig000010	Prodigal:2.60	CDS	122681	125782	-	ID=MCHLDSM43826_01165;eC_number=2.4.2.-;gene=embA_1;inference=ab initio prediction:Prodigal:2.60,similar to AA sequence:UniProtKB:P0A560;locus_tag=MCHLDSM43826_01165;product=putative arabinosyltransferase A;protein_id=gnl|LeifICM|MCHLDSM43826_01165
gnl|LeifICM|MCHLDSM43826_contig000010	prokka	gene	122681	125782	-	gene=embA_1;locus_tag=MCHLDSM43826_01165
gnl|LeifICM|MCHLDSM43826_contig000010	Prodigal:2.60	CDS	125986	126813	-	ID=MCHLDSM43826_01166;inference=ab initio prediction:Prodigal:2.60;locus_tag=MCHLDSM43826_01166;product=hypothetical protein;protein_id=gnl|LeifICM|MCHLDSM43826_01166
gnl|LeifICM|MCHLDSM43826_contig000010	prokka	gene	125986	126813	-	locus_tag=MCHLDSM43826_01166
gnl|LeifICM|MCHLDSM43826_contig000010	Prodigal:2.60	CDS	127077	127991	-	ID=MCHLDSM43826_01167;inference=ab initio prediction:Prodigal:2.60,protein motif:Pfam:PF02683.9;locus_tag=MCHLDSM43826_01167;product=Cytochrome C biogenesis protein transmembrane region;protein_id=gnl|LeifICM|MCHLDSM43826_01167
gnl|LeifICM|MCHLDSM43826_contig000010	prokka	gene	127077	127991	-	locus_tag=MCHLDSM43826_01167
gnl|LeifICM|MCHLDSM43826_contig000010	Prodigal:2.60	CDS	127993	128493	-	ID=MCHLDSM43826_01168;gene=bdbD_1;inference=ab initio prediction:Prodigal:2.60,similar to AA sequence:UniProtKB:O32218;locus_tag=MCHLDSM43826_01168;product=Disulfide bond formation protein D precursor;protein_id=gnl|LeifICM|MCHLDSM43826_01168
gnl|LeifICM|MCHLDSM43826_contig000010	prokka	gene	127993	128493	-	gene=bdbD_1;locus_tag=MCHLDSM43826_01168
gnl|LeifICM|MCHLDSM43826_contig000010	Prodigal:2.60	CDS	129116	129364	+	ID=MCHLDSM43826_01169;inference=ab initio prediction:Prodigal:2.60;locus_tag=MCHLDSM43826_01169;product=hypothetical protein;protein_id=gnl|LeifICM|MCHLDSM43826_01169
gnl|LeifICM|MCHLDSM43826_contig000010	SignalP:4.1	sig_peptide	129116	129145	+	inference=ab initio prediction:SignalP:4.1;note=predicted cleavage at residue 30;product=putative signal peptide
gnl|LeifICM|MCHLDSM43826_contig000010	prokka	gene	129116	129364	+	locus_tag=MCHLDSM43826_01169
gnl|LeifICM|MCHLDSM43826_contig000010	Prodigal:2.60	CDS	129468	130358	+	ID=MCHLDSM43826_01170;eC_number=3.8.1.5;gene=dhlA_1;inference=ab initio prediction:Prodigal:2.60,similar to AA sequence:UniProtKB:P22643;locus_tag=MCHLDSM43826_01170;product=Haloalkane dehalogenase;protein_id=gnl|LeifICM|MCHLDSM43826_01170
gnl|LeifICM|MCHLDSM43826_contig000010	prokka	gene	129468	130358	+	gene=dhlA_1;locus_tag=MCHLDSM43826_01170
gnl|LeifICM|MCHLDSM43826_contig000010	Prodigal:2.60	CDS	130585	131058	+	ID=MCHLDSM43826_01171;gene=ykgB_1;inference=ab initio prediction:Prodigal:2.60,similar to AA sequence:UniProtKB:P75685;locus_tag=MCHLDSM43826_01171;product=Inner membrane protein YkgB;protein_id=gnl|LeifICM|MCHLDSM43826_01171
gnl|LeifICM|MCHLDSM43826_contig000010	prokka	gene	130585	131058	+	gene=ykgB_1;locus_tag=MCHLDSM43826_01171
gnl|LeifICM|MCHLDSM43826_contig000010	Prodigal:2.60	CDS	131292	131855	+	ID=MCHLDSM43826_01172;inference=ab initio prediction:Prodigal:2.60,protein motif:Pfam:PF00578.15;locus_tag=MCHLDSM43826_01172;product=AhpC/TSA family protein;protein_id=gnl|LeifICM|MCHLDSM43826_01172
gnl|LeifICM|MCHLDSM43826_contig000010	prokka	gene	131292	131855	+	locus_tag=MCHLDSM43826_01172
gnl|LeifICM|MCHLDSM43826_contig000010	Prodigal:2.60	CDS	131875	132594	+	ID=MCHLDSM43826_01173;gene=yxaF_1;inference=ab initio prediction:Prodigal:2.60,similar to AA sequence:UniProtKB:P42105;locus_tag=MCHLDSM43826_01173;product=putative HTH-type transcriptional regulator YxaF;protein_id=gnl|LeifICM|MCHLDSM43826_01173
gnl|LeifICM|MCHLDSM43826_contig000010	prokka	gene	131875	132594	+	gene=yxaF_1;locus_tag=MCHLDSM43826_01173
gnl|LeifICM|MCHLDSM43826_contig000010	Prodigal:2.60	CDS	132599	133234	-	ID=MCHLDSM43826_01174;gene=rpoE_2;inference=ab initio prediction:Prodigal:2.60,similar to AA sequence:UniProtKB:D0ZSY9;locus_tag=MCHLDSM43826_01174;product=ECF RNA polymerase sigma-E factor;protein_id=gnl|LeifICM|MCHLDSM43826_01174
gnl|LeifICM|MCHLDSM43826_contig000010	prokka	gene	132599	133234	-	gene=rpoE_2;locus_tag=MCHLDSM43826_01174
gnl|LeifICM|MCHLDSM43826_contig000010	Prodigal:2.60	CDS	133228	133527	-	ID=MCHLDSM43826_01175;inference=ab initio prediction:Prodigal:2.60;locus_tag=MCHLDSM43826_01175;product=hypothetical protein;protein_id=gnl|LeifICM|MCHLDSM43826_01175
gnl|LeifICM|MCHLDSM43826_contig000010	prokka	gene	133228	133527	-	locus_tag=MCHLDSM43826_01175
gnl|LeifICM|MCHLDSM43826_contig000010	Prodigal:2.60	CDS	133646	134539	-	ID=MCHLDSM43826_01176;eC_number=3.8.1.5;gene=dhmA_1;inference=ab initio prediction:Prodigal:2.60,similar to AA sequence:UniProtKB:Q93K00;locus_tag=MCHLDSM43826_01176;product=Haloalkane dehalogenase;protein_id=gnl|LeifICM|MCHLDSM43826_01176
gnl|LeifICM|MCHLDSM43826_contig000010	prokka	gene	133646	134539	-	gene=dhmA_1;locus_tag=MCHLDSM43826_01176
gnl|LeifICM|MCHLDSM43826_contig000010	Prodigal:2.60	CDS	134622	135566	+	ID=MCHLDSM43826_01177;inference=ab initio prediction:Prodigal:2.60,protein motif:CLUSTERS:PRK06197;locus_tag=MCHLDSM43826_01177;product=short chain dehydrogenase;protein_id=gnl|LeifICM|MCHLDSM43826_01177
gnl|LeifICM|MCHLDSM43826_contig000010	prokka	gene	134622	135566	+	locus_tag=MCHLDSM43826_01177
gnl|LeifICM|MCHLDSM43826_contig000010	Prodigal:2.60	CDS	135567	136736	-	ID=MCHLDSM43826_01178;eC_number=1.11.1.15;gene=bcp_2;inference=ab initio prediction:Prodigal:2.60,similar to AA sequence:UniProtKB:O53226;locus_tag=MCHLDSM43826_01178;product=Putative peroxiredoxin/MT2597;protein_id=gnl|LeifICM|MCHLDSM43826_01178
gnl|LeifICM|MCHLDSM43826_contig000010	prokka	gene	135567	136736	-	gene=bcp_2;locus_tag=MCHLDSM43826_01178
gnl|LeifICM|MCHLDSM43826_contig000010	Prodigal:2.60	CDS	136965	137234	-	ID=MCHLDSM43826_01179;inference=ab initio prediction:Prodigal:2.60;locus_tag=MCHLDSM43826_01179;product=hypothetical protein;protein_id=gnl|LeifICM|MCHLDSM43826_01179
gnl|LeifICM|MCHLDSM43826_contig000010	prokka	gene	136965	137234	-	locus_tag=MCHLDSM43826_01179
gnl|LeifICM|MCHLDSM43826_contig000010	Prodigal:2.60	CDS	137227	137877	-	ID=MCHLDSM43826_01180;gene=rpoE_3;inference=ab initio prediction:Prodigal:2.60,similar to AA sequence:UniProtKB:D0ZSY9;locus_tag=MCHLDSM43826_01180;product=ECF RNA polymerase sigma-E factor;protein_id=gnl|LeifICM|MCHLDSM43826_01180
gnl|LeifICM|MCHLDSM43826_contig000010	prokka	gene	137227	137877	-	gene=rpoE_3;locus_tag=MCHLDSM43826_01180
gnl|LeifICM|MCHLDSM43826_contig000010	Prodigal:2.60	CDS	138010	138546	+	ID=MCHLDSM43826_01181;inference=ab initio prediction:Prodigal:2.60,protein motif:Pfam:PF02627.1;locus_tag=MCHLDSM43826_01181;product=Carboxymuconolactone decarboxylase family protein;protein_id=gnl|LeifICM|MCHLDSM43826_01181
gnl|LeifICM|MCHLDSM43826_contig000010	prokka	gene	138010	138546	+	locus_tag=MCHLDSM43826_01181
gnl|LeifICM|MCHLDSM43826_contig000010	Prodigal:2.60	CDS	138861	139904	-	ID=MCHLDSM43826_01182;eC_number=1.14.14.5;gene=ssuD_1;inference=ab initio prediction:Prodigal:2.60,similar to AA sequence:UniProtKB:P40402;locus_tag=MCHLDSM43826_01182;product=Alkanesulfonate monooxygenase;protein_id=gnl|LeifICM|MCHLDSM43826_01182
gnl|LeifICM|MCHLDSM43826_contig000010	prokka	gene	138861	139904	-	gene=ssuD_1;locus_tag=MCHLDSM43826_01182
gnl|LeifICM|MCHLDSM43826_contig000010	Prodigal:2.60	CDS	139882	140730	-	ID=MCHLDSM43826_01183;eC_number=3.6.3.-;gene=ssuB_1;inference=ab initio prediction:Prodigal:2.60,similar to AA sequence:UniProtKB:P97027;locus_tag=MCHLDSM43826_01183;product=Aliphatic sulfonates import ATP-binding protein SsuB;protein_id=gnl|LeifICM|MCHLDSM43826_01183
gnl|LeifICM|MCHLDSM43826_contig000010	prokka	gene	139882	140730	-	gene=ssuB_1;locus_tag=MCHLDSM43826_01183
gnl|LeifICM|MCHLDSM43826_contig000010	Prodigal:2.60	CDS	140723	141547	-	ID=MCHLDSM43826_01184;gene=ssuC_1;inference=ab initio prediction:Prodigal:2.60,similar to AA sequence:UniProtKB:P40401;locus_tag=MCHLDSM43826_01184;product=Putative aliphatic sulfonates transport permease protein SsuC;protein_id=gnl|LeifICM|MCHLDSM43826_01184
gnl|LeifICM|MCHLDSM43826_contig000010	prokka	gene	140723	141547	-	gene=ssuC_1;locus_tag=MCHLDSM43826_01184
gnl|LeifICM|MCHLDSM43826_contig000010	Prodigal:2.60	CDS	141544	142512	-	ID=MCHLDSM43826_01185;gene=ssuA_1;inference=ab initio prediction:Prodigal:2.60,similar to AA sequence:UniProtKB:P40400;locus_tag=MCHLDSM43826_01185;product=Putative aliphatic sulfonates-binding protein precursor;protein_id=gnl|LeifICM|MCHLDSM43826_01185
gnl|LeifICM|MCHLDSM43826_contig000010	prokka	gene	141544	142512	-	gene=ssuA_1;locus_tag=MCHLDSM43826_01185
gnl|LeifICM|MCHLDSM43826_contig000010	Prodigal:2.60	CDS	143157	143405	-	ID=MCHLDSM43826_01186;inference=ab initio prediction:Prodigal:2.60;locus_tag=MCHLDSM43826_01186;product=hypothetical protein;protein_id=gnl|LeifICM|MCHLDSM43826_01186
gnl|LeifICM|MCHLDSM43826_contig000010	prokka	gene	143157	143405	-	locus_tag=MCHLDSM43826_01186
gnl|LeifICM|MCHLDSM43826_contig000010	Prodigal:2.60	CDS	144143	144466	+	ID=MCHLDSM43826_01187;inference=ab initio prediction:Prodigal:2.60,protein motif:Pfam:PF04909.8;locus_tag=MCHLDSM43826_01187;product=Amidohydrolase;protein_id=gnl|LeifICM|MCHLDSM43826_01187
gnl|LeifICM|MCHLDSM43826_contig000010	prokka	gene	144143	144466	+	locus_tag=MCHLDSM43826_01187
gnl|LeifICM|MCHLDSM43826_contig000010	Prodigal:2.60	CDS	144622	145251	-	ID=MCHLDSM43826_01188;gene=yxaF_2;inference=ab initio prediction:Prodigal:2.60,similar to AA sequence:UniProtKB:P42105;locus_tag=MCHLDSM43826_01188;product=putative HTH-type transcriptional regulator YxaF;protein_id=gnl|LeifICM|MCHLDSM43826_01188
gnl|LeifICM|MCHLDSM43826_contig000010	prokka	gene	144622	145251	-	gene=yxaF_2;locus_tag=MCHLDSM43826_01188
gnl|LeifICM|MCHLDSM43826_contig000010	Prodigal:2.60	CDS	145343	145828	+	ID=MCHLDSM43826_01189;eC_number=1.11.1.15;inference=ab initio prediction:Prodigal:2.60,protein motif:HAMAP:MF_00401;locus_tag=MCHLDSM43826_01189;product=peroxiredoxin;protein_id=gnl|LeifICM|MCHLDSM43826_01189
gnl|LeifICM|MCHLDSM43826_contig000010	prokka	gene	145343	145828	+	locus_tag=MCHLDSM43826_01189
gnl|LeifICM|MCHLDSM43826_contig000010	Prodigal:2.60	CDS	145950	146372	+	ID=MCHLDSM43826_01190;inference=ab initio prediction:Prodigal:2.60,protein motif:Pfam:PF01243.14;locus_tag=MCHLDSM43826_01190;product=Pyridoxamine 5'-phosphate oxidase;protein_id=gnl|LeifICM|MCHLDSM43826_01190
gnl|LeifICM|MCHLDSM43826_contig000010	prokka	gene	145950	146372	+	locus_tag=MCHLDSM43826_01190
gnl|LeifICM|MCHLDSM43826_contig000010	Prodigal:2.60	CDS	146628	147209	+	ID=MCHLDSM43826_01191;inference=ab initio prediction:Prodigal:2.60,protein motif:Pfam:PF00578.15;locus_tag=MCHLDSM43826_01191;product=AhpC/TSA family protein;protein_id=gnl|LeifICM|MCHLDSM43826_01191
gnl|LeifICM|MCHLDSM43826_contig000010	prokka	gene	146628	147209	+	locus_tag=MCHLDSM43826_01191
gnl|LeifICM|MCHLDSM43826_contig000010	Prodigal:2.60	CDS	147270	148136	+	ID=MCHLDSM43826_01192;gene=fadJ_1;inference=ab initio prediction:Prodigal:2.60,similar to AA sequence:UniProtKB:P77399;locus_tag=MCHLDSM43826_01192;product=Fatty acid oxidation complex subunit alpha;protein_id=gnl|LeifICM|MCHLDSM43826_01192
gnl|LeifICM|MCHLDSM43826_contig000010	prokka	gene	147270	148136	+	gene=fadJ_1;locus_tag=MCHLDSM43826_01192
gnl|LeifICM|MCHLDSM43826_contig000010	Prodigal:2.60	CDS	148088	148267	-	ID=MCHLDSM43826_01193;inference=ab initio prediction:Prodigal:2.60;locus_tag=MCHLDSM43826_01193;product=hypothetical protein;protein_id=gnl|LeifICM|MCHLDSM43826_01193
gnl|LeifICM|MCHLDSM43826_contig000010	prokka	gene	148088	148267	-	locus_tag=MCHLDSM43826_01193
gnl|LeifICM|MCHLDSM43826_contig000010	Prodigal:2.60	CDS	148328	149080	-	ID=MCHLDSM43826_01194;eC_number=1.2.1.62;gene=tsaC1_1;inference=ab initio prediction:Prodigal:2.60,similar to AA sequence:UniProtKB:P94681;locus_tag=MCHLDSM43826_01194;product=4-formylbenzenesulfonate dehydrogenase TsaC1/TsaC2;protein_id=gnl|LeifICM|MCHLDSM43826_01194
gnl|LeifICM|MCHLDSM43826_contig000010	prokka	gene	148328	149080	-	gene=tsaC1_1;locus_tag=MCHLDSM43826_01194
gnl|LeifICM|MCHLDSM43826_contig000010	Prodigal:2.60	CDS	149264	149638	-	ID=MCHLDSM43826_01195;inference=ab initio prediction:Prodigal:2.60,similar to AA sequence:UniProtKB:P45031;locus_tag=MCHLDSM43826_01195;product=putative ABC transporter ATP-binding protein;protein_id=gnl|LeifICM|MCHLDSM43826_01195
gnl|LeifICM|MCHLDSM43826_contig000010	prokka	gene	149264	149638	-	locus_tag=MCHLDSM43826_01195
gnl|LeifICM|MCHLDSM43826_contig000010	Prodigal:2.60	CDS	150056	150364	-	ID=MCHLDSM43826_01196;inference=ab initio prediction:Prodigal:2.60,similar to AA sequence:UniProtKB:P0A4V6;locus_tag=MCHLDSM43826_01196;product=MPT51/MPB51 antigen precursor;protein_id=gnl|LeifICM|MCHLDSM43826_01196
gnl|LeifICM|MCHLDSM43826_contig000010	prokka	gene	150056	150364	-	locus_tag=MCHLDSM43826_01196
gnl|LeifICM|MCHLDSM43826_contig000010	Prodigal:2.60	CDS	150393	151034	+	ID=MCHLDSM43826_01197;inference=ab initio prediction:Prodigal:2.60;locus_tag=MCHLDSM43826_01197;product=hypothetical protein;protein_id=gnl|LeifICM|MCHLDSM43826_01197
gnl|LeifICM|MCHLDSM43826_contig000010	prokka	gene	150393	151034	+	locus_tag=MCHLDSM43826_01197
gnl|LeifICM|MCHLDSM43826_contig000010	Prodigal:2.60	CDS	151024	152367	+	ID=MCHLDSM43826_01198;inference=ab initio prediction:Prodigal:2.60,protein motif:Pfam:PF02470.14;locus_tag=MCHLDSM43826_01198;product=mce related protein;protein_id=gnl|LeifICM|MCHLDSM43826_01198
gnl|LeifICM|MCHLDSM43826_contig000010	prokka	gene	151024	152367	+	locus_tag=MCHLDSM43826_01198
gnl|LeifICM|MCHLDSM43826_contig000010	Prodigal:2.60	CDS	152364	153527	+	ID=MCHLDSM43826_01199;inference=ab initio prediction:Prodigal:2.60,protein motif:Pfam:PF02470.14;locus_tag=MCHLDSM43826_01199;product=mce related protein;protein_id=gnl|LeifICM|MCHLDSM43826_01199
gnl|LeifICM|MCHLDSM43826_contig000010	SignalP:4.1	sig_peptide	152364	152415	+	inference=ab initio prediction:SignalP:4.1;note=predicted cleavage at residue 52;product=putative signal peptide
gnl|LeifICM|MCHLDSM43826_contig000010	prokka	gene	152364	153527	+	locus_tag=MCHLDSM43826_01199
gnl|LeifICM|MCHLDSM43826_contig000010	Prodigal:2.60	CDS	153530	154978	+	ID=MCHLDSM43826_01200;inference=ab initio prediction:Prodigal:2.60,protein motif:Pfam:PF02470.14;locus_tag=MCHLDSM43826_01200;product=mce related protein;protein_id=gnl|LeifICM|MCHLDSM43826_01200
gnl|LeifICM|MCHLDSM43826_contig000010	prokka	gene	153530	154978	+	locus_tag=MCHLDSM43826_01200
gnl|LeifICM|MCHLDSM43826_contig000010	Prodigal:2.60	CDS	155211	156215	+	ID=MCHLDSM43826_01201;eC_number=1.8.-.-;gene=yqjG_1;inference=ab initio prediction:Prodigal:2.60,similar to AA sequence:UniProtKB:P42620;locus_tag=MCHLDSM43826_01201;product=Glutathionyl-hydroquinone reductase YqjG;protein_id=gnl|LeifICM|MCHLDSM43826_01201
gnl|LeifICM|MCHLDSM43826_contig000010	prokka	gene	155211	156215	+	gene=yqjG_1;locus_tag=MCHLDSM43826_01201
gnl|LeifICM|MCHLDSM43826_contig000010	Prodigal:2.60	CDS	156389	156604	-	ID=MCHLDSM43826_01202;inference=ab initio prediction:Prodigal:2.60;locus_tag=MCHLDSM43826_01202;product=hypothetical protein;protein_id=gnl|LeifICM|MCHLDSM43826_01202
gnl|LeifICM|MCHLDSM43826_contig000010	prokka	gene	156389	156604	-	locus_tag=MCHLDSM43826_01202
gnl|LeifICM|MCHLDSM43826_contig000010	Prodigal:2.60	CDS	156885	157871	-	ID=MCHLDSM43826_01203;inference=ab initio prediction:Prodigal:2.60;locus_tag=MCHLDSM43826_01203;product=hypothetical protein;protein_id=gnl|LeifICM|MCHLDSM43826_01203
gnl|LeifICM|MCHLDSM43826_contig000010	prokka	gene	156885	157871	-	locus_tag=MCHLDSM43826_01203
gnl|LeifICM|MCHLDSM43826_contig000010	Prodigal:2.60	CDS	157868	158401	-	ID=MCHLDSM43826_01204;inference=ab initio prediction:Prodigal:2.60;locus_tag=MCHLDSM43826_01204;product=hypothetical protein;protein_id=gnl|LeifICM|MCHLDSM43826_01204
gnl|LeifICM|MCHLDSM43826_contig000010	prokka	gene	157868	158401	-	locus_tag=MCHLDSM43826_01204
gnl|LeifICM|MCHLDSM43826_contig000010	Prodigal:2.60	CDS	158404	159069	-	ID=MCHLDSM43826_01205;inference=ab initio prediction:Prodigal:2.60;locus_tag=MCHLDSM43826_01205;product=hypothetical protein;protein_id=gnl|LeifICM|MCHLDSM43826_01205
gnl|LeifICM|MCHLDSM43826_contig000010	prokka	gene	158404	159069	-	locus_tag=MCHLDSM43826_01205
gnl|LeifICM|MCHLDSM43826_contig000010	Prodigal:2.60	CDS	159221	159676	-	ID=MCHLDSM43826_01206;inference=ab initio prediction:Prodigal:2.60;locus_tag=MCHLDSM43826_01206;product=hypothetical protein;protein_id=gnl|LeifICM|MCHLDSM43826_01206
gnl|LeifICM|MCHLDSM43826_contig000010	prokka	gene	159221	159676	-	locus_tag=MCHLDSM43826_01206
gnl|LeifICM|MCHLDSM43826_contig000010	Prodigal:2.60	CDS	159709	160662	+	ID=MCHLDSM43826_01207;gene=xerC_5;inference=ab initio prediction:Prodigal:2.60,protein motif:HAMAP:MF_01808;locus_tag=MCHLDSM43826_01207;product=Tyrosine recombinase XerC;protein_id=gnl|LeifICM|MCHLDSM43826_01207
gnl|LeifICM|MCHLDSM43826_contig000010	SignalP:4.1	sig_peptide	159709	159728	+	inference=ab initio prediction:SignalP:4.1;note=predicted cleavage at residue 20;product=putative signal peptide
gnl|LeifICM|MCHLDSM43826_contig000010	prokka	gene	159709	160662	+	gene=xerC_5;locus_tag=MCHLDSM43826_01207
gnl|LeifICM|MCHLDSM43826_contig000010	Prodigal:2.60	CDS	160659	162086	+	ID=MCHLDSM43826_01208;inference=ab initio prediction:Prodigal:2.60;locus_tag=MCHLDSM43826_01208;product=hypothetical protein;protein_id=gnl|LeifICM|MCHLDSM43826_01208
gnl|LeifICM|MCHLDSM43826_contig000010	prokka	gene	160659	162086	+	locus_tag=MCHLDSM43826_01208
gnl|LeifICM|MCHLDSM43826_contig000010	Prodigal:2.60	CDS	162270	162677	-	ID=MCHLDSM43826_01209;inference=ab initio prediction:Prodigal:2.60;locus_tag=MCHLDSM43826_01209;product=hypothetical protein;protein_id=gnl|LeifICM|MCHLDSM43826_01209
gnl|LeifICM|MCHLDSM43826_contig000010	prokka	gene	162270	162677	-	locus_tag=MCHLDSM43826_01209
gnl|LeifICM|MCHLDSM43826_contig000010	Prodigal:2.60	CDS	162867	163532	-	ID=MCHLDSM43826_01210;inference=ab initio prediction:Prodigal:2.60,protein motif:Pfam:PF02661.12;locus_tag=MCHLDSM43826_01210;product=Fic/DOC family protein;protein_id=gnl|LeifICM|MCHLDSM43826_01210
gnl|LeifICM|MCHLDSM43826_contig000010	prokka	gene	162867	163532	-	locus_tag=MCHLDSM43826_01210
gnl|LeifICM|MCHLDSM43826_contig000010	Prodigal:2.60	CDS	163781	164377	-	ID=MCHLDSM43826_01211;inference=ab initio prediction:Prodigal:2.60;locus_tag=MCHLDSM43826_01211;product=hypothetical protein;protein_id=gnl|LeifICM|MCHLDSM43826_01211
gnl|LeifICM|MCHLDSM43826_contig000010	prokka	gene	163781	164377	-	locus_tag=MCHLDSM43826_01211
gnl|LeifICM|MCHLDSM43826_contig000010	Prodigal:2.60	CDS	164478	164681	-	ID=MCHLDSM43826_01212;inference=ab initio prediction:Prodigal:2.60;locus_tag=MCHLDSM43826_01212;product=hypothetical protein;protein_id=gnl|LeifICM|MCHLDSM43826_01212
gnl|LeifICM|MCHLDSM43826_contig000010	prokka	gene	164478	164681	-	locus_tag=MCHLDSM43826_01212
gnl|LeifICM|MCHLDSM43826_contig000010	Prodigal:2.60	CDS	165029	165439	+	ID=MCHLDSM43826_01213;inference=ab initio prediction:Prodigal:2.60;locus_tag=MCHLDSM43826_01213;product=hypothetical protein;protein_id=gnl|LeifICM|MCHLDSM43826_01213
gnl|LeifICM|MCHLDSM43826_contig000010	prokka	gene	165029	165439	+	locus_tag=MCHLDSM43826_01213
gnl|LeifICM|MCHLDSM43826_contig000010	Prodigal:2.60	CDS	165484	166221	-	ID=MCHLDSM43826_01214;inference=ab initio prediction:Prodigal:2.60;locus_tag=MCHLDSM43826_01214;product=hypothetical protein;protein_id=gnl|LeifICM|MCHLDSM43826_01214
gnl|LeifICM|MCHLDSM43826_contig000010	prokka	gene	165484	166221	-	locus_tag=MCHLDSM43826_01214
gnl|LeifICM|MCHLDSM43826_contig000010	SignalP:4.1	sig_peptide	166193	166221	-	inference=ab initio prediction:SignalP:4.1;note=predicted cleavage at residue 29;product=putative signal peptide
gnl|LeifICM|MCHLDSM43826_contig000010	Prodigal:2.60	CDS	166376	168880	+	ID=MCHLDSM43826_01215;inference=ab initio prediction:Prodigal:2.60;locus_tag=MCHLDSM43826_01215;product=hypothetical protein;protein_id=gnl|LeifICM|MCHLDSM43826_01215
gnl|LeifICM|MCHLDSM43826_contig000010	prokka	gene	166376	168880	+	locus_tag=MCHLDSM43826_01215
gnl|LeifICM|MCHLDSM43826_contig000010	Prodigal:2.60	CDS	168917	169531	+	ID=MCHLDSM43826_01216;inference=ab initio prediction:Prodigal:2.60;locus_tag=MCHLDSM43826_01216;product=hypothetical protein;protein_id=gnl|LeifICM|MCHLDSM43826_01216
gnl|LeifICM|MCHLDSM43826_contig000010	prokka	gene	168917	169531	+	locus_tag=MCHLDSM43826_01216
gnl|LeifICM|MCHLDSM43826_contig000010	Prodigal:2.60	CDS	169705	171321	+	ID=MCHLDSM43826_01217;inference=ab initio prediction:Prodigal:2.60;locus_tag=MCHLDSM43826_01217;product=hypothetical protein;protein_id=gnl|LeifICM|MCHLDSM43826_01217
gnl|LeifICM|MCHLDSM43826_contig000010	prokka	gene	169705	171321	+	locus_tag=MCHLDSM43826_01217
gnl|LeifICM|MCHLDSM43826_contig000010	Prodigal:2.60	CDS	171555	172898	+	ID=MCHLDSM43826_01218;eC_number=3.4.24.-;gene=ftsH_2;inference=ab initio prediction:Prodigal:2.60,similar to AA sequence:UniProtKB:P0AAI3;locus_tag=MCHLDSM43826_01218;product=ATP-dependent zinc metalloprotease FtsH;protein_id=gnl|LeifICM|MCHLDSM43826_01218
gnl|LeifICM|MCHLDSM43826_contig000010	prokka	gene	171555	172898	+	gene=ftsH_2;locus_tag=MCHLDSM43826_01218
gnl|LeifICM|MCHLDSM43826_contig000010	Prodigal:2.60	CDS	172966	173304	+	ID=MCHLDSM43826_01219;inference=ab initio prediction:Prodigal:2.60;locus_tag=MCHLDSM43826_01219;product=hypothetical protein;protein_id=gnl|LeifICM|MCHLDSM43826_01219
gnl|LeifICM|MCHLDSM43826_contig000010	SignalP:4.1	sig_peptide	172966	173028	+	inference=ab initio prediction:SignalP:4.1;note=predicted cleavage at residue 63;product=putative signal peptide
gnl|LeifICM|MCHLDSM43826_contig000010	prokka	gene	172966	173304	+	locus_tag=MCHLDSM43826_01219
gnl|LeifICM|MCHLDSM43826_contig000010	Prodigal:2.60	CDS	173598	173810	+	ID=MCHLDSM43826_01220;inference=ab initio prediction:Prodigal:2.60;locus_tag=MCHLDSM43826_01220;product=hypothetical protein;protein_id=gnl|LeifICM|MCHLDSM43826_01220
gnl|LeifICM|MCHLDSM43826_contig000010	prokka	gene	173598	173810	+	locus_tag=MCHLDSM43826_01220
gnl|LeifICM|MCHLDSM43826_contig000010	Prodigal:2.60	CDS	174032	174226	-	ID=MCHLDSM43826_01221;inference=ab initio prediction:Prodigal:2.60;locus_tag=MCHLDSM43826_01221;product=hypothetical protein;protein_id=gnl|LeifICM|MCHLDSM43826_01221
gnl|LeifICM|MCHLDSM43826_contig000010	prokka	gene	174032	174226	-	locus_tag=MCHLDSM43826_01221
gnl|LeifICM|MCHLDSM43826_contig000010	Prodigal:2.60	CDS	174250	174600	-	ID=MCHLDSM43826_01222;inference=ab initio prediction:Prodigal:2.60;locus_tag=MCHLDSM43826_01222;product=hypothetical protein;protein_id=gnl|LeifICM|MCHLDSM43826_01222
gnl|LeifICM|MCHLDSM43826_contig000010	prokka	gene	174250	174600	-	locus_tag=MCHLDSM43826_01222
gnl|LeifICM|MCHLDSM43826_contig000010	Prodigal:2.60	CDS	174635	174973	-	ID=MCHLDSM43826_01223;inference=ab initio prediction:Prodigal:2.60;locus_tag=MCHLDSM43826_01223;product=hypothetical protein;protein_id=gnl|LeifICM|MCHLDSM43826_01223
gnl|LeifICM|MCHLDSM43826_contig000010	prokka	gene	174635	174973	-	locus_tag=MCHLDSM43826_01223
gnl|LeifICM|MCHLDSM43826_contig000010	Prodigal:2.60	CDS	175036	176256	-	ID=MCHLDSM43826_01224;inference=ab initio prediction:Prodigal:2.60,similar to AA sequence:UniProtKB:Q7D8Q2;locus_tag=MCHLDSM43826_01224;product=putative PPE family protein PPE17;protein_id=gnl|LeifICM|MCHLDSM43826_01224
gnl|LeifICM|MCHLDSM43826_contig000010	prokka	gene	175036	176256	-	locus_tag=MCHLDSM43826_01224
gnl|LeifICM|MCHLDSM43826_contig000010	Prodigal:2.60	CDS	176253	176399	-	ID=MCHLDSM43826_01225;inference=ab initio prediction:Prodigal:2.60;locus_tag=MCHLDSM43826_01225;product=hypothetical protein;protein_id=gnl|LeifICM|MCHLDSM43826_01225
gnl|LeifICM|MCHLDSM43826_contig000010	prokka	gene	176253	176399	-	locus_tag=MCHLDSM43826_01225
gnl|LeifICM|MCHLDSM43826_contig000010	Prodigal:2.60	CDS	176495	176797	-	ID=MCHLDSM43826_01226;inference=ab initio prediction:Prodigal:2.60;locus_tag=MCHLDSM43826_01226;product=hypothetical protein;protein_id=gnl|LeifICM|MCHLDSM43826_01226
gnl|LeifICM|MCHLDSM43826_contig000010	prokka	gene	176495	176797	-	locus_tag=MCHLDSM43826_01226
gnl|LeifICM|MCHLDSM43826_contig000010	Prodigal:2.60	CDS	176915	177832	-	ID=MCHLDSM43826_01227;inference=ab initio prediction:Prodigal:2.60;locus_tag=MCHLDSM43826_01227;product=hypothetical protein;protein_id=gnl|LeifICM|MCHLDSM43826_01227
gnl|LeifICM|MCHLDSM43826_contig000010	prokka	gene	176915	177832	-	locus_tag=MCHLDSM43826_01227
gnl|LeifICM|MCHLDSM43826_contig000010	Prodigal:2.60	CDS	178010	178663	+	ID=MCHLDSM43826_01228;inference=ab initio prediction:Prodigal:2.60;locus_tag=MCHLDSM43826_01228;product=hypothetical protein;protein_id=gnl|LeifICM|MCHLDSM43826_01228
gnl|LeifICM|MCHLDSM43826_contig000010	SignalP:4.1	sig_peptide	178010	178050	+	inference=ab initio prediction:SignalP:4.1;note=predicted cleavage at residue 41;product=putative signal peptide
gnl|LeifICM|MCHLDSM43826_contig000010	prokka	gene	178010	178663	+	locus_tag=MCHLDSM43826_01228
gnl|LeifICM|MCHLDSM43826_contig000010	Prodigal:2.60	CDS	178690	178962	+	ID=MCHLDSM43826_01229;inference=ab initio prediction:Prodigal:2.60;locus_tag=MCHLDSM43826_01229;product=hypothetical protein;protein_id=gnl|LeifICM|MCHLDSM43826_01229
gnl|LeifICM|MCHLDSM43826_contig000010	prokka	gene	178690	178962	+	locus_tag=MCHLDSM43826_01229
gnl|LeifICM|MCHLDSM43826_contig000010	Prodigal:2.60	CDS	178931	179158	+	ID=MCHLDSM43826_01230;inference=ab initio prediction:Prodigal:2.60;locus_tag=MCHLDSM43826_01230;product=hypothetical protein;protein_id=gnl|LeifICM|MCHLDSM43826_01230
gnl|LeifICM|MCHLDSM43826_contig000010	prokka	gene	178931	179158	+	locus_tag=MCHLDSM43826_01230
gnl|LeifICM|MCHLDSM43826_contig000010	Prodigal:2.60	CDS	179214	180137	-	ID=MCHLDSM43826_01231;inference=ab initio prediction:Prodigal:2.60,similar to AA sequence:UniProtKB:P0A5Q2;locus_tag=MCHLDSM43826_01231;product=Immunogenic protein MPT63 precursor;protein_id=gnl|LeifICM|MCHLDSM43826_01231
gnl|LeifICM|MCHLDSM43826_contig000010	prokka	gene	179214	180137	-	locus_tag=MCHLDSM43826_01231
gnl|LeifICM|MCHLDSM43826_contig000010	SignalP:4.1	sig_peptide	180105	180137	-	inference=ab initio prediction:SignalP:4.1;note=predicted cleavage at residue 33;product=putative signal peptide
gnl|LeifICM|MCHLDSM43826_contig000010	Prodigal:2.60	CDS	180204	181958	-	ID=MCHLDSM43826_01232;inference=ab initio prediction:Prodigal:2.60;locus_tag=MCHLDSM43826_01232;product=hypothetical protein;protein_id=gnl|LeifICM|MCHLDSM43826_01232
gnl|LeifICM|MCHLDSM43826_contig000010	prokka	gene	180204	181958	-	locus_tag=MCHLDSM43826_01232
gnl|LeifICM|MCHLDSM43826_contig000010	Prodigal:2.60	CDS	182035	183423	-	ID=MCHLDSM43826_01233;eC_number=3.4.21.62;inference=ab initio prediction:Prodigal:2.60,similar to AA sequence:UniProtKB:P29599;locus_tag=MCHLDSM43826_01233;product=Subtilisin BL;protein_id=gnl|LeifICM|MCHLDSM43826_01233
gnl|LeifICM|MCHLDSM43826_contig000010	prokka	gene	182035	183423	-	locus_tag=MCHLDSM43826_01233
gnl|LeifICM|MCHLDSM43826_contig000010	SignalP:4.1	sig_peptide	183394	183423	-	inference=ab initio prediction:SignalP:4.1;note=predicted cleavage at residue 30;product=putative signal peptide
gnl|LeifICM|MCHLDSM43826_contig000010	Prodigal:2.60	CDS	183423	184907	-	ID=MCHLDSM43826_01234;gene=eccD1_1;inference=ab initio prediction:Prodigal:2.60,similar to AA sequence:UniProtKB:O69741;locus_tag=MCHLDSM43826_01234;product=ESX-1 secretion system protein eccD1;protein_id=gnl|LeifICM|MCHLDSM43826_01234
gnl|LeifICM|MCHLDSM43826_contig000010	prokka	gene	183423	184907	-	gene=eccD1_1;locus_tag=MCHLDSM43826_01234
gnl|LeifICM|MCHLDSM43826_contig000010	Prodigal:2.60	CDS	184977	185288	-	ID=MCHLDSM43826_01235;inference=ab initio prediction:Prodigal:2.60;locus_tag=MCHLDSM43826_01235;product=hypothetical protein;protein_id=gnl|LeifICM|MCHLDSM43826_01235
gnl|LeifICM|MCHLDSM43826_contig000010	prokka	gene	184977	185288	-	locus_tag=MCHLDSM43826_01235
gnl|LeifICM|MCHLDSM43826_contig000010	Prodigal:2.60	CDS	185355	187046	-	ID=MCHLDSM43826_01236;inference=ab initio prediction:Prodigal:2.60;locus_tag=MCHLDSM43826_01236;product=hypothetical protein;protein_id=gnl|LeifICM|MCHLDSM43826_01236
gnl|LeifICM|MCHLDSM43826_contig000010	prokka	gene	185355	187046	-	locus_tag=MCHLDSM43826_01236
gnl|LeifICM|MCHLDSM43826_contig000010	Prodigal:2.60	CDS	187117	189312	-	ID=MCHLDSM43826_01237;inference=ab initio prediction:Prodigal:2.60;locus_tag=MCHLDSM43826_01237;product=hypothetical protein;protein_id=gnl|LeifICM|MCHLDSM43826_01237
gnl|LeifICM|MCHLDSM43826_contig000010	prokka	gene	187117	189312	-	locus_tag=MCHLDSM43826_01237
gnl|LeifICM|MCHLDSM43826_contig000010	Prodigal:2.60	CDS	189318	192137	-	ID=MCHLDSM43826_01238;inference=ab initio prediction:Prodigal:2.60,protein motif:Pfam:PF12846.1;locus_tag=MCHLDSM43826_01238;product=AAA-like domain protein;protein_id=gnl|LeifICM|MCHLDSM43826_01238
gnl|LeifICM|MCHLDSM43826_contig000010	prokka	gene	189318	192137	-	locus_tag=MCHLDSM43826_01238
gnl|LeifICM|MCHLDSM43826_contig000010	Prodigal:2.60	CDS	192144	192452	-	ID=MCHLDSM43826_01239;inference=ab initio prediction:Prodigal:2.60;locus_tag=MCHLDSM43826_01239;product=hypothetical protein;protein_id=gnl|LeifICM|MCHLDSM43826_01239
gnl|LeifICM|MCHLDSM43826_contig000010	prokka	gene	192144	192452	-	locus_tag=MCHLDSM43826_01239
gnl|LeifICM|MCHLDSM43826_contig000010	Prodigal:2.60	CDS	192497	192820	-	ID=MCHLDSM43826_01240;inference=ab initio prediction:Prodigal:2.60;locus_tag=MCHLDSM43826_01240;product=hypothetical protein;protein_id=gnl|LeifICM|MCHLDSM43826_01240
gnl|LeifICM|MCHLDSM43826_contig000010	prokka	gene	192497	192820	-	locus_tag=MCHLDSM43826_01240
gnl|LeifICM|MCHLDSM43826_contig000010	Prodigal:2.60	CDS	193804	194532	+	ID=MCHLDSM43826_01241;inference=ab initio prediction:Prodigal:2.60;locus_tag=MCHLDSM43826_01241;product=hypothetical protein;protein_id=gnl|LeifICM|MCHLDSM43826_01241
gnl|LeifICM|MCHLDSM43826_contig000010	prokka	gene	193804	194532	+	locus_tag=MCHLDSM43826_01241
gnl|LeifICM|MCHLDSM43826_contig000010	Prodigal:2.60	CDS	195153	195383	+	ID=MCHLDSM43826_01242;inference=ab initio prediction:Prodigal:2.60,protein motif:Pfam:PF01797.10;locus_tag=MCHLDSM43826_01242;product=Transposase IS200 like protein;protein_id=gnl|LeifICM|MCHLDSM43826_01242
gnl|LeifICM|MCHLDSM43826_contig000010	prokka	gene	195153	195383	+	locus_tag=MCHLDSM43826_01242
gnl|LeifICM|MCHLDSM43826_contig000010	Prodigal:2.60	CDS	195383	196564	+	ID=MCHLDSM43826_01243;inference=ab initio prediction:Prodigal:2.60,protein motif:Pfam:PF01385.13;locus_tag=MCHLDSM43826_01243;product=putative transposase;protein_id=gnl|LeifICM|MCHLDSM43826_01243
gnl|LeifICM|MCHLDSM43826_contig000010	prokka	gene	195383	196564	+	locus_tag=MCHLDSM43826_01243
gnl|LeifICM|MCHLDSM43826_contig000010	Prodigal:2.60	CDS	197121	197561	+	ID=MCHLDSM43826_01244;inference=ab initio prediction:Prodigal:2.60;locus_tag=MCHLDSM43826_01244;product=hypothetical protein;protein_id=gnl|LeifICM|MCHLDSM43826_01244
gnl|LeifICM|MCHLDSM43826_contig000010	prokka	gene	197121	197561	+	locus_tag=MCHLDSM43826_01244
gnl|LeifICM|MCHLDSM43826_contig000010	Prodigal:2.60	CDS	198042	198449	-	ID=MCHLDSM43826_01245;inference=ab initio prediction:Prodigal:2.60;locus_tag=MCHLDSM43826_01245;product=hypothetical protein;protein_id=gnl|LeifICM|MCHLDSM43826_01245
gnl|LeifICM|MCHLDSM43826_contig000010	prokka	gene	198042	198449	-	locus_tag=MCHLDSM43826_01245
gnl|LeifICM|MCHLDSM43826_contig000010	Prodigal:2.60	CDS	198467	200449	-	ID=MCHLDSM43826_01246;eC_number=3.6.3.3;gene=cadA_1;inference=ab initio prediction:Prodigal:2.60,similar to AA sequence:UniProtKB:Q60048;locus_tag=MCHLDSM43826_01246;product=putative cadmium-transporting ATPase;protein_id=gnl|LeifICM|MCHLDSM43826_01246
gnl|LeifICM|MCHLDSM43826_contig000010	prokka	gene	198467	200449	-	gene=cadA_1;locus_tag=MCHLDSM43826_01246
gnl|LeifICM|MCHLDSM43826_contig000010	Prodigal:2.60	CDS	200442	200819	-	ID=MCHLDSM43826_01247;gene=bigR_1;inference=ab initio prediction:Prodigal:2.60,similar to AA sequence:UniProtKB:Q9PFB1;locus_tag=MCHLDSM43826_01247;product=Biofilm growth-associated repressor;protein_id=gnl|LeifICM|MCHLDSM43826_01247
gnl|LeifICM|MCHLDSM43826_contig000010	prokka	gene	200442	200819	-	gene=bigR_1;locus_tag=MCHLDSM43826_01247
gnl|LeifICM|MCHLDSM43826_contig000010	Prodigal:2.60	CDS	200971	201237	+	ID=MCHLDSM43826_01248;inference=ab initio prediction:Prodigal:2.60;locus_tag=MCHLDSM43826_01248;product=hypothetical protein;protein_id=gnl|LeifICM|MCHLDSM43826_01248
gnl|LeifICM|MCHLDSM43826_contig000010	prokka	gene	200971	201237	+	locus_tag=MCHLDSM43826_01248
gnl|LeifICM|MCHLDSM43826_contig000010	Prodigal:2.60	CDS	201243	202022	+	ID=MCHLDSM43826_01249;inference=ab initio prediction:Prodigal:2.60;locus_tag=MCHLDSM43826_01249;product=hypothetical protein;protein_id=gnl|LeifICM|MCHLDSM43826_01249
gnl|LeifICM|MCHLDSM43826_contig000010	SignalP:4.1	sig_peptide	201243	201270	+	inference=ab initio prediction:SignalP:4.1;note=predicted cleavage at residue 28;product=putative signal peptide
gnl|LeifICM|MCHLDSM43826_contig000010	prokka	gene	201243	202022	+	locus_tag=MCHLDSM43826_01249
gnl|LeifICM|MCHLDSM43826_contig000010	Prodigal:2.60	CDS	202035	202442	+	ID=MCHLDSM43826_01250;inference=ab initio prediction:Prodigal:2.60;locus_tag=MCHLDSM43826_01250;product=hypothetical protein;protein_id=gnl|LeifICM|MCHLDSM43826_01250
gnl|LeifICM|MCHLDSM43826_contig000010	SignalP:4.1	sig_peptide	202035	202068	+	inference=ab initio prediction:SignalP:4.1;note=predicted cleavage at residue 34;product=putative signal peptide
gnl|LeifICM|MCHLDSM43826_contig000010	prokka	gene	202035	202442	+	locus_tag=MCHLDSM43826_01250
gnl|LeifICM|MCHLDSM43826_contig000010	Prodigal:2.60	CDS	202865	203587	+	ID=MCHLDSM43826_01251;inference=ab initio prediction:Prodigal:2.60;locus_tag=MCHLDSM43826_01251;product=hypothetical protein;protein_id=gnl|LeifICM|MCHLDSM43826_01251
gnl|LeifICM|MCHLDSM43826_contig000010	prokka	gene	202865	203587	+	locus_tag=MCHLDSM43826_01251
gnl|LeifICM|MCHLDSM43826_contig000010	Prodigal:2.60	CDS	203637	204881	+	ID=MCHLDSM43826_01252;inference=ab initio prediction:Prodigal:2.60;locus_tag=MCHLDSM43826_01252;product=hypothetical protein;protein_id=gnl|LeifICM|MCHLDSM43826_01252
gnl|LeifICM|MCHLDSM43826_contig000010	prokka	gene	203637	204881	+	locus_tag=MCHLDSM43826_01252
gnl|LeifICM|MCHLDSM43826_contig000010	Prodigal:2.60	CDS	204904	206103	+	ID=MCHLDSM43826_01253;gene=xerD_3;inference=ab initio prediction:Prodigal:2.60,similar to AA sequence:UniProtKB:P0A0P0;locus_tag=MCHLDSM43826_01253;product=Tyrosine recombinase XerD;protein_id=gnl|LeifICM|MCHLDSM43826_01253
gnl|LeifICM|MCHLDSM43826_contig000010	prokka	gene	204904	206103	+	gene=xerD_3;locus_tag=MCHLDSM43826_01253
gnl|LeifICM|MCHLDSM43826_contig000010	Prodigal:2.60	CDS	206100	208337	+	ID=MCHLDSM43826_01254;gene=xerC_6;inference=ab initio prediction:Prodigal:2.60,protein motif:HAMAP:MF_01808;locus_tag=MCHLDSM43826_01254;product=Tyrosine recombinase XerC;protein_id=gnl|LeifICM|MCHLDSM43826_01254
gnl|LeifICM|MCHLDSM43826_contig000010	prokka	gene	206100	208337	+	gene=xerC_6;locus_tag=MCHLDSM43826_01254
gnl|LeifICM|MCHLDSM43826_contig000010	Prodigal:2.60	CDS	208334	208768	+	ID=MCHLDSM43826_01255;inference=ab initio prediction:Prodigal:2.60;locus_tag=MCHLDSM43826_01255;product=hypothetical protein;protein_id=gnl|LeifICM|MCHLDSM43826_01255
gnl|LeifICM|MCHLDSM43826_contig000010	prokka	gene	208334	208768	+	locus_tag=MCHLDSM43826_01255
gnl|LeifICM|MCHLDSM43826_contig000010	Prodigal:2.60	CDS	209112	213278	-	ID=MCHLDSM43826_01256;gene=eccCa1_2;inference=ab initio prediction:Prodigal:2.60,similar to AA sequence:UniProtKB:O69735;locus_tag=MCHLDSM43826_01256;product=ESX-1 secretion system protein EccCa1;protein_id=gnl|LeifICM|MCHLDSM43826_01256
gnl|LeifICM|MCHLDSM43826_contig000010	prokka	gene	209112	213278	-	gene=eccCa1_2;locus_tag=MCHLDSM43826_01256
gnl|LeifICM|MCHLDSM43826_contig000010	Prodigal:2.60	CDS	213350	214876	-	ID=MCHLDSM43826_01257;gene=eccB1_2;inference=ab initio prediction:Prodigal:2.60,similar to AA sequence:UniProtKB:O69734;locus_tag=MCHLDSM43826_01257;product=ESX-1 secretion system protein eccB1;protein_id=gnl|LeifICM|MCHLDSM43826_01257
gnl|LeifICM|MCHLDSM43826_contig000010	prokka	gene	213350	214876	-	gene=eccB1_2;locus_tag=MCHLDSM43826_01257
gnl|LeifICM|MCHLDSM43826_contig000010	Prodigal:2.60	CDS	214861	216738	-	ID=MCHLDSM43826_01258;gene=eccA1_2;inference=ab initio prediction:Prodigal:2.60,similar to AA sequence:UniProtKB:O69733;locus_tag=MCHLDSM43826_01258;product=ESX-1 secretion system protein EccA1;protein_id=gnl|LeifICM|MCHLDSM43826_01258
gnl|LeifICM|MCHLDSM43826_contig000010	prokka	gene	214861	216738	-	gene=eccA1_2;locus_tag=MCHLDSM43826_01258
gnl|LeifICM|MCHLDSM43826_contig000010	Prodigal:2.60	CDS	216803	218071	-	ID=MCHLDSM43826_01259;inference=ab initio prediction:Prodigal:2.60;locus_tag=MCHLDSM43826_01259;product=hypothetical protein;protein_id=gnl|LeifICM|MCHLDSM43826_01259
gnl|LeifICM|MCHLDSM43826_contig000010	prokka	gene	216803	218071	-	locus_tag=MCHLDSM43826_01259
gnl|LeifICM|MCHLDSM43826_contig000010	Prodigal:2.60	CDS	218156	219055	+	ID=MCHLDSM43826_01260;inference=ab initio prediction:Prodigal:2.60;locus_tag=MCHLDSM43826_01260;product=hypothetical protein;protein_id=gnl|LeifICM|MCHLDSM43826_01260
gnl|LeifICM|MCHLDSM43826_contig000010	prokka	gene	218156	219055	+	locus_tag=MCHLDSM43826_01260
gnl|LeifICM|MCHLDSM43826_contig000010	Prodigal:2.60	CDS	219185	220003	-	ID=MCHLDSM43826_01261;inference=ab initio prediction:Prodigal:2.60;locus_tag=MCHLDSM43826_01261;product=hypothetical protein;protein_id=gnl|LeifICM|MCHLDSM43826_01261
gnl|LeifICM|MCHLDSM43826_contig000010	prokka	gene	219185	220003	-	locus_tag=MCHLDSM43826_01261
gnl|LeifICM|MCHLDSM43826_contig000010	Prodigal:2.60	CDS	220119	221126	-	ID=MCHLDSM43826_01262;inference=ab initio prediction:Prodigal:2.60,protein motif:Pfam:PF01464.14;locus_tag=MCHLDSM43826_01262;product=Transglycosylase SLT domain protein;protein_id=gnl|LeifICM|MCHLDSM43826_01262
gnl|LeifICM|MCHLDSM43826_contig000010	prokka	gene	220119	221126	-	locus_tag=MCHLDSM43826_01262
gnl|LeifICM|MCHLDSM43826_contig000010	Prodigal:2.60	CDS	221166	223529	-	ID=MCHLDSM43826_01263;inference=ab initio prediction:Prodigal:2.60;locus_tag=MCHLDSM43826_01263;product=hypothetical protein;protein_id=gnl|LeifICM|MCHLDSM43826_01263
gnl|LeifICM|MCHLDSM43826_contig000010	prokka	gene	221166	223529	-	locus_tag=MCHLDSM43826_01263
gnl|LeifICM|MCHLDSM43826_contig000010	Prodigal:2.60	CDS	223599	224627	-	ID=MCHLDSM43826_01264;inference=ab initio prediction:Prodigal:2.60;locus_tag=MCHLDSM43826_01264;product=hypothetical protein;protein_id=gnl|LeifICM|MCHLDSM43826_01264
gnl|LeifICM|MCHLDSM43826_contig000010	prokka	gene	223599	224627	-	locus_tag=MCHLDSM43826_01264
gnl|LeifICM|MCHLDSM43826_contig000010	Prodigal:2.60	CDS	224627	224935	-	ID=MCHLDSM43826_01265;inference=ab initio prediction:Prodigal:2.60;locus_tag=MCHLDSM43826_01265;product=hypothetical protein;protein_id=gnl|LeifICM|MCHLDSM43826_01265
gnl|LeifICM|MCHLDSM43826_contig000010	prokka	gene	224627	224935	-	locus_tag=MCHLDSM43826_01265
gnl|LeifICM|MCHLDSM43826_contig000010	Prodigal:2.60	CDS	225200	225511	+	ID=MCHLDSM43826_01266;inference=ab initio prediction:Prodigal:2.60;locus_tag=MCHLDSM43826_01266;product=hypothetical protein;protein_id=gnl|LeifICM|MCHLDSM43826_01266
gnl|LeifICM|MCHLDSM43826_contig000010	prokka	gene	225200	225511	+	locus_tag=MCHLDSM43826_01266
gnl|LeifICM|MCHLDSM43826_contig000010	Prodigal:2.60	CDS	225558	225851	+	ID=MCHLDSM43826_01267;inference=ab initio prediction:Prodigal:2.60;locus_tag=MCHLDSM43826_01267;product=hypothetical protein;protein_id=gnl|LeifICM|MCHLDSM43826_01267
gnl|LeifICM|MCHLDSM43826_contig000010	prokka	gene	225558	225851	+	locus_tag=MCHLDSM43826_01267
gnl|LeifICM|MCHLDSM43826_contig000010	Prodigal:2.60	CDS	226072	226428	+	ID=MCHLDSM43826_01268;inference=ab initio prediction:Prodigal:2.60;locus_tag=MCHLDSM43826_01268;product=hypothetical protein;protein_id=gnl|LeifICM|MCHLDSM43826_01268
gnl|LeifICM|MCHLDSM43826_contig000010	prokka	gene	226072	226428	+	locus_tag=MCHLDSM43826_01268
gnl|LeifICM|MCHLDSM43826_contig000010	Prodigal:2.60	CDS	226620	227435	-	ID=MCHLDSM43826_01269;inference=ab initio prediction:Prodigal:2.60;locus_tag=MCHLDSM43826_01269;product=hypothetical protein;protein_id=gnl|LeifICM|MCHLDSM43826_01269
gnl|LeifICM|MCHLDSM43826_contig000010	prokka	gene	226620	227435	-	locus_tag=MCHLDSM43826_01269
gnl|LeifICM|MCHLDSM43826_contig000010	SignalP:4.1	sig_peptide	227403	227435	-	inference=ab initio prediction:SignalP:4.1;note=predicted cleavage at residue 33;product=putative signal peptide
gnl|LeifICM|MCHLDSM43826_contig000010	Prodigal:2.60	CDS	227597	227992	-	ID=MCHLDSM43826_01270;inference=ab initio prediction:Prodigal:2.60;locus_tag=MCHLDSM43826_01270;product=hypothetical protein;protein_id=gnl|LeifICM|MCHLDSM43826_01270
gnl|LeifICM|MCHLDSM43826_contig000010	prokka	gene	227597	227992	-	locus_tag=MCHLDSM43826_01270
gnl|LeifICM|MCHLDSM43826_contig000010	Prodigal:2.60	CDS	228001	228795	-	ID=MCHLDSM43826_01271;gene=parA_1;inference=ab initio prediction:Prodigal:2.60,similar to AA sequence:UniProtKB:B8GW31;locus_tag=MCHLDSM43826_01271;product=Chromosome partitioning protein ParA;protein_id=gnl|LeifICM|MCHLDSM43826_01271
gnl|LeifICM|MCHLDSM43826_contig000010	prokka	gene	228001	228795	-	gene=parA_1;locus_tag=MCHLDSM43826_01271
gnl|LeifICM|MCHLDSM43826_contig000010	Prodigal:2.60	CDS	229607	230476	-	ID=MCHLDSM43826_01272;inference=ab initio prediction:Prodigal:2.60,protein motif:CLUSTERS:PRK09706;locus_tag=MCHLDSM43826_01272;product=transcriptional repressor DicA;protein_id=gnl|LeifICM|MCHLDSM43826_01272
gnl|LeifICM|MCHLDSM43826_contig000010	prokka	gene	229607	230476	-	locus_tag=MCHLDSM43826_01272
gnl|LeifICM|MCHLDSM43826_contig000010	Prodigal:2.60	CDS	230473	231756	-	ID=MCHLDSM43826_01273;inference=ab initio prediction:Prodigal:2.60;locus_tag=MCHLDSM43826_01273;product=hypothetical protein;protein_id=gnl|LeifICM|MCHLDSM43826_01273
gnl|LeifICM|MCHLDSM43826_contig000010	prokka	gene	230473	231756	-	locus_tag=MCHLDSM43826_01273
gnl|LeifICM|MCHLDSM43826_contig000010	Prodigal:2.60	CDS	232270	233091	+	ID=MCHLDSM43826_01274;gene=whmD_1;inference=ab initio prediction:Prodigal:2.60,similar to AA sequence:UniProtKB:Q9S426;locus_tag=MCHLDSM43826_01274;product=Transcriptional regulator WhiB2;protein_id=gnl|LeifICM|MCHLDSM43826_01274
gnl|LeifICM|MCHLDSM43826_contig000010	prokka	gene	232270	233091	+	gene=whmD_1;locus_tag=MCHLDSM43826_01274
gnl|LeifICM|MCHLDSM43826_contig000010	Prodigal:2.60	CDS	234071	234424	+	ID=MCHLDSM43826_01275;inference=ab initio prediction:Prodigal:2.60;locus_tag=MCHLDSM43826_01275;product=hypothetical protein;protein_id=gnl|LeifICM|MCHLDSM43826_01275
gnl|LeifICM|MCHLDSM43826_contig000010	prokka	gene	234071	234424	+	locus_tag=MCHLDSM43826_01275
gnl|LeifICM|MCHLDSM43826_contig000010	Prodigal:2.60	CDS	234421	234972	+	ID=MCHLDSM43826_01276;inference=ab initio prediction:Prodigal:2.60;locus_tag=MCHLDSM43826_01276;product=hypothetical protein;protein_id=gnl|LeifICM|MCHLDSM43826_01276
gnl|LeifICM|MCHLDSM43826_contig000010	prokka	gene	234421	234972	+	locus_tag=MCHLDSM43826_01276
gnl|LeifICM|MCHLDSM43826_contig000010	Prodigal:2.60	CDS	234969	235676	+	ID=MCHLDSM43826_01277;inference=ab initio prediction:Prodigal:2.60;locus_tag=MCHLDSM43826_01277;product=hypothetical protein;protein_id=gnl|LeifICM|MCHLDSM43826_01277
gnl|LeifICM|MCHLDSM43826_contig000010	prokka	gene	234969	235676	+	locus_tag=MCHLDSM43826_01277
gnl|LeifICM|MCHLDSM43826_contig000010	Prodigal:2.60	CDS	235787	236149	+	ID=MCHLDSM43826_01278;inference=ab initio prediction:Prodigal:2.60;locus_tag=MCHLDSM43826_01278;product=hypothetical protein;protein_id=gnl|LeifICM|MCHLDSM43826_01278
gnl|LeifICM|MCHLDSM43826_contig000010	prokka	gene	235787	236149	+	locus_tag=MCHLDSM43826_01278
gnl|LeifICM|MCHLDSM43826_contig000010	Prodigal:2.60	CDS	236146	236262	+	ID=MCHLDSM43826_01279;inference=ab initio prediction:Prodigal:2.60;locus_tag=MCHLDSM43826_01279;product=hypothetical protein;protein_id=gnl|LeifICM|MCHLDSM43826_01279
gnl|LeifICM|MCHLDSM43826_contig000010	prokka	gene	236146	236262	+	locus_tag=MCHLDSM43826_01279
gnl|LeifICM|MCHLDSM43826_contig000010	Prodigal:2.60	CDS	236941	238095	+	ID=MCHLDSM43826_01280;inference=ab initio prediction:Prodigal:2.60;locus_tag=MCHLDSM43826_01280;product=hypothetical protein;protein_id=gnl|LeifICM|MCHLDSM43826_01280
gnl|LeifICM|MCHLDSM43826_contig000010	prokka	gene	236941	238095	+	locus_tag=MCHLDSM43826_01280
gnl|LeifICM|MCHLDSM43826_contig000010	Prodigal:2.60	CDS	238092	239492	+	ID=MCHLDSM43826_01281;eC_number=3.6.4.12;gene=dnaB_1;inference=ab initio prediction:Prodigal:2.60,similar to AA sequence:UniProtKB:P71715;locus_tag=MCHLDSM43826_01281;product=Replicative DNA helicase;protein_id=gnl|LeifICM|MCHLDSM43826_01281
gnl|LeifICM|MCHLDSM43826_contig000010	prokka	gene	238092	239492	+	gene=dnaB_1;locus_tag=MCHLDSM43826_01281
gnl|LeifICM|MCHLDSM43826_contig000010	Prodigal:2.60	CDS	239816	240634	+	ID=MCHLDSM43826_01282;inference=ab initio prediction:Prodigal:2.60;locus_tag=MCHLDSM43826_01282;product=hypothetical protein;protein_id=gnl|LeifICM|MCHLDSM43826_01282
gnl|LeifICM|MCHLDSM43826_contig000010	prokka	gene	239816	240634	+	locus_tag=MCHLDSM43826_01282
gnl|LeifICM|MCHLDSM43826_contig000010	Prodigal:2.60	CDS	240735	241028	-	ID=MCHLDSM43826_01283;inference=ab initio prediction:Prodigal:2.60;locus_tag=MCHLDSM43826_01283;product=hypothetical protein;protein_id=gnl|LeifICM|MCHLDSM43826_01283
gnl|LeifICM|MCHLDSM43826_contig000010	prokka	gene	240735	241028	-	locus_tag=MCHLDSM43826_01283
gnl|LeifICM|MCHLDSM43826_contig000010	Prodigal:2.60	CDS	241258	241443	-	ID=MCHLDSM43826_01284;inference=ab initio prediction:Prodigal:2.60;locus_tag=MCHLDSM43826_01284;product=hypothetical protein;protein_id=gnl|LeifICM|MCHLDSM43826_01284
gnl|LeifICM|MCHLDSM43826_contig000010	prokka	gene	241258	241443	-	locus_tag=MCHLDSM43826_01284
gnl|LeifICM|MCHLDSM43826_contig000010	Prodigal:2.60	CDS	241602	242072	-	ID=MCHLDSM43826_01285;inference=ab initio prediction:Prodigal:2.60;locus_tag=MCHLDSM43826_01285;product=hypothetical protein;protein_id=gnl|LeifICM|MCHLDSM43826_01285
gnl|LeifICM|MCHLDSM43826_contig000010	prokka	gene	241602	242072	-	locus_tag=MCHLDSM43826_01285
gnl|LeifICM|MCHLDSM43826_contig000010	Prodigal:2.60	CDS	242410	242649	+	ID=MCHLDSM43826_01286;inference=ab initio prediction:Prodigal:2.60;locus_tag=MCHLDSM43826_01286;product=hypothetical protein;protein_id=gnl|LeifICM|MCHLDSM43826_01286
gnl|LeifICM|MCHLDSM43826_contig000010	prokka	gene	242410	242649	+	locus_tag=MCHLDSM43826_01286
gnl|LeifICM|MCHLDSM43826_contig000010	Prodigal:2.60	CDS	242799	243215	+	ID=MCHLDSM43826_01287;inference=ab initio prediction:Prodigal:2.60;locus_tag=MCHLDSM43826_01287;product=hypothetical protein;protein_id=gnl|LeifICM|MCHLDSM43826_01287
gnl|LeifICM|MCHLDSM43826_contig000010	prokka	gene	242799	243215	+	locus_tag=MCHLDSM43826_01287
gnl|LeifICM|MCHLDSM43826_contig000010	Prodigal:2.60	CDS	243364	243603	+	ID=MCHLDSM43826_01288;inference=ab initio prediction:Prodigal:2.60;locus_tag=MCHLDSM43826_01288;product=hypothetical protein;protein_id=gnl|LeifICM|MCHLDSM43826_01288
gnl|LeifICM|MCHLDSM43826_contig000010	prokka	gene	243364	243603	+	locus_tag=MCHLDSM43826_01288
gnl|LeifICM|MCHLDSM43826_contig000010	Prodigal:2.60	CDS	243805	244014	+	ID=MCHLDSM43826_01289;inference=ab initio prediction:Prodigal:2.60;locus_tag=MCHLDSM43826_01289;product=hypothetical protein;protein_id=gnl|LeifICM|MCHLDSM43826_01289
gnl|LeifICM|MCHLDSM43826_contig000010	prokka	gene	243805	244014	+	locus_tag=MCHLDSM43826_01289
gnl|LeifICM|MCHLDSM43826_contig000010	Prodigal:2.60	CDS	244580	244945	+	ID=MCHLDSM43826_01290;inference=ab initio prediction:Prodigal:2.60;locus_tag=MCHLDSM43826_01290;product=hypothetical protein;protein_id=gnl|LeifICM|MCHLDSM43826_01290
gnl|LeifICM|MCHLDSM43826_contig000010	prokka	gene	244580	244945	+	locus_tag=MCHLDSM43826_01290
gnl|LeifICM|MCHLDSM43826_contig000010	Prodigal:2.60	CDS	245172	245378	+	ID=MCHLDSM43826_01291;inference=ab initio prediction:Prodigal:2.60;locus_tag=MCHLDSM43826_01291;product=hypothetical protein;protein_id=gnl|LeifICM|MCHLDSM43826_01291
gnl|LeifICM|MCHLDSM43826_contig000010	prokka	gene	245172	245378	+	locus_tag=MCHLDSM43826_01291
gnl|LeifICM|MCHLDSM43826_contig000010	Prodigal:2.60	CDS	245550	245783	+	ID=MCHLDSM43826_01292;inference=ab initio prediction:Prodigal:2.60;locus_tag=MCHLDSM43826_01292;product=hypothetical protein;protein_id=gnl|LeifICM|MCHLDSM43826_01292
gnl|LeifICM|MCHLDSM43826_contig000010	prokka	gene	245550	245783	+	locus_tag=MCHLDSM43826_01292
gnl|LeifICM|MCHLDSM43826_contig000010	Prodigal:2.60	CDS	246015	246254	+	ID=MCHLDSM43826_01293;inference=ab initio prediction:Prodigal:2.60;locus_tag=MCHLDSM43826_01293;product=hypothetical protein;protein_id=gnl|LeifICM|MCHLDSM43826_01293
gnl|LeifICM|MCHLDSM43826_contig000010	prokka	gene	246015	246254	+	locus_tag=MCHLDSM43826_01293
gnl|LeifICM|MCHLDSM43826_contig000010	Prodigal:2.60	CDS	246285	246506	+	ID=MCHLDSM43826_01294;inference=ab initio prediction:Prodigal:2.60;locus_tag=MCHLDSM43826_01294;product=hypothetical protein;protein_id=gnl|LeifICM|MCHLDSM43826_01294
gnl|LeifICM|MCHLDSM43826_contig000010	prokka	gene	246285	246506	+	locus_tag=MCHLDSM43826_01294
gnl|LeifICM|MCHLDSM43826_contig000010	Prodigal:2.60	CDS	246562	246807	-	ID=MCHLDSM43826_01295;inference=ab initio prediction:Prodigal:2.60;locus_tag=MCHLDSM43826_01295;product=hypothetical protein;protein_id=gnl|LeifICM|MCHLDSM43826_01295
gnl|LeifICM|MCHLDSM43826_contig000010	prokka	gene	246562	246807	-	locus_tag=MCHLDSM43826_01295
gnl|LeifICM|MCHLDSM43826_contig000010	Prodigal:2.60	CDS	247025	249196	+	ID=MCHLDSM43826_01296;inference=ab initio prediction:Prodigal:2.60;locus_tag=MCHLDSM43826_01296;product=hypothetical protein;protein_id=gnl|LeifICM|MCHLDSM43826_01296
gnl|LeifICM|MCHLDSM43826_contig000010	prokka	gene	247025	249196	+	locus_tag=MCHLDSM43826_01296
gnl|LeifICM|MCHLDSM43826_contig000010	Prodigal:2.60	CDS	249196	249891	+	ID=MCHLDSM43826_01297;inference=ab initio prediction:Prodigal:2.60;locus_tag=MCHLDSM43826_01297;product=hypothetical protein;protein_id=gnl|LeifICM|MCHLDSM43826_01297
gnl|LeifICM|MCHLDSM43826_contig000010	prokka	gene	249196	249891	+	locus_tag=MCHLDSM43826_01297
gnl|LeifICM|MCHLDSM43826_contig000010	Prodigal:2.60	CDS	250250	250549	-	ID=MCHLDSM43826_01298;inference=ab initio prediction:Prodigal:2.60;locus_tag=MCHLDSM43826_01298;product=hypothetical protein;protein_id=gnl|LeifICM|MCHLDSM43826_01298
gnl|LeifICM|MCHLDSM43826_contig000010	prokka	gene	250250	250549	-	locus_tag=MCHLDSM43826_01298
gnl|LeifICM|MCHLDSM43826_contig000010	Prodigal:2.60	CDS	250845	251189	+	ID=MCHLDSM43826_01299;inference=ab initio prediction:Prodigal:2.60;locus_tag=MCHLDSM43826_01299;product=hypothetical protein;protein_id=gnl|LeifICM|MCHLDSM43826_01299
gnl|LeifICM|MCHLDSM43826_contig000010	prokka	gene	250845	251189	+	locus_tag=MCHLDSM43826_01299
gnl|LeifICM|MCHLDSM43826_contig000010	Prodigal:2.60	CDS	251655	252101	-	ID=MCHLDSM43826_01300;inference=ab initio prediction:Prodigal:2.60;locus_tag=MCHLDSM43826_01300;product=hypothetical protein;protein_id=gnl|LeifICM|MCHLDSM43826_01300
gnl|LeifICM|MCHLDSM43826_contig000010	prokka	gene	251655	252101	-	locus_tag=MCHLDSM43826_01300
gnl|LeifICM|MCHLDSM43826_contig000010	SignalP:4.1	sig_peptide	252074	252101	-	inference=ab initio prediction:SignalP:4.1;note=predicted cleavage at residue 28;product=putative signal peptide
gnl|LeifICM|MCHLDSM43826_contig000010	Prodigal:2.60	CDS	252796	253077	+	ID=MCHLDSM43826_01301;inference=ab initio prediction:Prodigal:2.60;locus_tag=MCHLDSM43826_01301;product=hypothetical protein;protein_id=gnl|LeifICM|MCHLDSM43826_01301
gnl|LeifICM|MCHLDSM43826_contig000010	prokka	gene	252796	253077	+	locus_tag=MCHLDSM43826_01301
gnl|LeifICM|MCHLDSM43826_contig000010	Prodigal:2.60	CDS	253175	253516	+	ID=MCHLDSM43826_01302;inference=ab initio prediction:Prodigal:2.60;locus_tag=MCHLDSM43826_01302;product=hypothetical protein;protein_id=gnl|LeifICM|MCHLDSM43826_01302
gnl|LeifICM|MCHLDSM43826_contig000010	prokka	gene	253175	253516	+	locus_tag=MCHLDSM43826_01302
gnl|LeifICM|MCHLDSM43826_contig000010	Prodigal:2.60	CDS	253545	253970	+	ID=MCHLDSM43826_01303;inference=ab initio prediction:Prodigal:2.60;locus_tag=MCHLDSM43826_01303;product=hypothetical protein;protein_id=gnl|LeifICM|MCHLDSM43826_01303
gnl|LeifICM|MCHLDSM43826_contig000010	prokka	gene	253545	253970	+	locus_tag=MCHLDSM43826_01303
gnl|LeifICM|MCHLDSM43826_contig000010	Prodigal:2.60	CDS	253973	254209	+	ID=MCHLDSM43826_01304;inference=ab initio prediction:Prodigal:2.60;locus_tag=MCHLDSM43826_01304;product=hypothetical protein;protein_id=gnl|LeifICM|MCHLDSM43826_01304
gnl|LeifICM|MCHLDSM43826_contig000010	prokka	gene	253973	254209	+	locus_tag=MCHLDSM43826_01304
gnl|LeifICM|MCHLDSM43826_contig000010	Prodigal:2.60	CDS	254291	255061	+	ID=MCHLDSM43826_01305;inference=ab initio prediction:Prodigal:2.60;locus_tag=MCHLDSM43826_01305;product=hypothetical protein;protein_id=gnl|LeifICM|MCHLDSM43826_01305
gnl|LeifICM|MCHLDSM43826_contig000010	prokka	gene	254291	255061	+	locus_tag=MCHLDSM43826_01305
gnl|LeifICM|MCHLDSM43826_contig000010	Prodigal:2.60	CDS	255108	255386	-	ID=MCHLDSM43826_01306;inference=ab initio prediction:Prodigal:2.60;locus_tag=MCHLDSM43826_01306;product=hypothetical protein;protein_id=gnl|LeifICM|MCHLDSM43826_01306
gnl|LeifICM|MCHLDSM43826_contig000010	prokka	gene	255108	255386	-	locus_tag=MCHLDSM43826_01306
gnl|LeifICM|MCHLDSM43826_contig000010	Prodigal:2.60	CDS	255473	255742	-	ID=MCHLDSM43826_01307;inference=ab initio prediction:Prodigal:2.60;locus_tag=MCHLDSM43826_01307;product=hypothetical protein;protein_id=gnl|LeifICM|MCHLDSM43826_01307
gnl|LeifICM|MCHLDSM43826_contig000010	prokka	gene	255473	255742	-	locus_tag=MCHLDSM43826_01307
gnl|LeifICM|MCHLDSM43826_contig000010	Prodigal:2.60	CDS	255965	256693	-	ID=MCHLDSM43826_01308;inference=ab initio prediction:Prodigal:2.60;locus_tag=MCHLDSM43826_01308;product=hypothetical protein;protein_id=gnl|LeifICM|MCHLDSM43826_01308
gnl|LeifICM|MCHLDSM43826_contig000010	prokka	gene	255965	256693	-	locus_tag=MCHLDSM43826_01308
gnl|LeifICM|MCHLDSM43826_contig000010	Prodigal:2.60	CDS	256695	257561	-	ID=MCHLDSM43826_01309;inference=ab initio prediction:Prodigal:2.60;locus_tag=MCHLDSM43826_01309;product=hypothetical protein;protein_id=gnl|LeifICM|MCHLDSM43826_01309
gnl|LeifICM|MCHLDSM43826_contig000010	prokka	gene	256695	257561	-	locus_tag=MCHLDSM43826_01309
gnl|LeifICM|MCHLDSM43826_contig000010	Prodigal:2.60	CDS	257558	258046	-	ID=MCHLDSM43826_01310;inference=ab initio prediction:Prodigal:2.60;locus_tag=MCHLDSM43826_01310;product=hypothetical protein;protein_id=gnl|LeifICM|MCHLDSM43826_01310
gnl|LeifICM|MCHLDSM43826_contig000010	prokka	gene	257558	258046	-	locus_tag=MCHLDSM43826_01310
gnl|LeifICM|MCHLDSM43826_contig000010	Prodigal:2.60	CDS	258052	258510	-	ID=MCHLDSM43826_01311;inference=ab initio prediction:Prodigal:2.60;locus_tag=MCHLDSM43826_01311;product=hypothetical protein;protein_id=gnl|LeifICM|MCHLDSM43826_01311
gnl|LeifICM|MCHLDSM43826_contig000010	prokka	gene	258052	258510	-	locus_tag=MCHLDSM43826_01311
gnl|LeifICM|MCHLDSM43826_contig000010	Prodigal:2.60	CDS	258975	259823	+	ID=MCHLDSM43826_01312;inference=ab initio prediction:Prodigal:2.60;locus_tag=MCHLDSM43826_01312;product=hypothetical protein;protein_id=gnl|LeifICM|MCHLDSM43826_01312
gnl|LeifICM|MCHLDSM43826_contig000010	prokka	gene	258975	259823	+	locus_tag=MCHLDSM43826_01312
gnl|LeifICM|MCHLDSM43826_contig000010	Prodigal:2.60	CDS	259823	260245	+	ID=MCHLDSM43826_01313;inference=ab initio prediction:Prodigal:2.60;locus_tag=MCHLDSM43826_01313;product=hypothetical protein;protein_id=gnl|LeifICM|MCHLDSM43826_01313
gnl|LeifICM|MCHLDSM43826_contig000010	prokka	gene	259823	260245	+	locus_tag=MCHLDSM43826_01313
gnl|LeifICM|MCHLDSM43826_contig000010	Prodigal:2.60	CDS	260242	261084	+	ID=MCHLDSM43826_01314;eC_number=1.8.4.8;gene=cysH_2;inference=ab initio prediction:Prodigal:2.60,protein motif:HAMAP:MF_00063;locus_tag=MCHLDSM43826_01314;product=Phosphoadenosine phosphosulfate reductase;protein_id=gnl|LeifICM|MCHLDSM43826_01314
gnl|LeifICM|MCHLDSM43826_contig000010	prokka	gene	260242	261084	+	gene=cysH_2;locus_tag=MCHLDSM43826_01314
gnl|LeifICM|MCHLDSM43826_contig000010	Prodigal:2.60	CDS	261220	262179	+	ID=MCHLDSM43826_01315;inference=ab initio prediction:Prodigal:2.60;locus_tag=MCHLDSM43826_01315;product=hypothetical protein;protein_id=gnl|LeifICM|MCHLDSM43826_01315
gnl|LeifICM|MCHLDSM43826_contig000010	prokka	gene	261220	262179	+	locus_tag=MCHLDSM43826_01315
gnl|LeifICM|MCHLDSM43826_contig000010	Prodigal:2.60	CDS	262434	263042	+	ID=MCHLDSM43826_01316;inference=ab initio prediction:Prodigal:2.60;locus_tag=MCHLDSM43826_01316;product=hypothetical protein;protein_id=gnl|LeifICM|MCHLDSM43826_01316
gnl|LeifICM|MCHLDSM43826_contig000010	prokka	gene	262434	263042	+	locus_tag=MCHLDSM43826_01316
gnl|LeifICM|MCHLDSM43826_contig000010	Prodigal:2.60	CDS	263465	268072	+	ID=MCHLDSM43826_01317;inference=ab initio prediction:Prodigal:2.60,protein motif:Pfam:PF00176.17;locus_tag=MCHLDSM43826_01317;note=SNF2 family N-terminal domain;product=hypothetical protein;protein_id=gnl|LeifICM|MCHLDSM43826_01317
gnl|LeifICM|MCHLDSM43826_contig000010	prokka	gene	263465	268072	+	locus_tag=MCHLDSM43826_01317
gnl|LeifICM|MCHLDSM43826_contig000010	Prodigal:2.60	CDS	268363	269256	+	ID=MCHLDSM43826_01318;inference=ab initio prediction:Prodigal:2.60,protein motif:Pfam:PF12224.2;locus_tag=MCHLDSM43826_01318;product=Putative amidoligase enzyme;protein_id=gnl|LeifICM|MCHLDSM43826_01318
gnl|LeifICM|MCHLDSM43826_contig000010	prokka	gene	268363	269256	+	locus_tag=MCHLDSM43826_01318
gnl|LeifICM|MCHLDSM43826_contig000010	Prodigal:2.60	CDS	269341	270111	+	ID=MCHLDSM43826_01319;inference=ab initio prediction:Prodigal:2.60,protein motif:CLUSTERS:PRK00331;locus_tag=MCHLDSM43826_01319;product=glucosamine--fructose-6-phosphate aminotransferase;protein_id=gnl|LeifICM|MCHLDSM43826_01319
gnl|LeifICM|MCHLDSM43826_contig000010	prokka	gene	269341	270111	+	locus_tag=MCHLDSM43826_01319
gnl|LeifICM|MCHLDSM43826_contig000010	Prodigal:2.60	CDS	270231	270470	+	ID=MCHLDSM43826_01320;inference=ab initio prediction:Prodigal:2.60;locus_tag=MCHLDSM43826_01320;product=hypothetical protein;protein_id=gnl|LeifICM|MCHLDSM43826_01320
gnl|LeifICM|MCHLDSM43826_contig000010	prokka	gene	270231	270470	+	locus_tag=MCHLDSM43826_01320
gnl|LeifICM|MCHLDSM43826_contig000017	Prodigal:2.60	CDS	201	461	-	ID=MCHLDSM43826_01692;inference=ab initio prediction:Prodigal:2.60;locus_tag=MCHLDSM43826_01692;product=hypothetical protein;protein_id=gnl|LeifICM|MCHLDSM43826_01692
gnl|LeifICM|MCHLDSM43826_contig000017	prokka	gene	201	461	-	locus_tag=MCHLDSM43826_01692
gnl|LeifICM|MCHLDSM43826_contig000017	Prodigal:2.60	CDS	521	688	+	ID=MCHLDSM43826_01693;inference=ab initio prediction:Prodigal:2.60,protein motif:Pfam:PF00872.12;locus_tag=MCHLDSM43826_01693;product=Transposase%2C Mutator family;protein_id=gnl|LeifICM|MCHLDSM43826_01693
gnl|LeifICM|MCHLDSM43826_contig000017	prokka	gene	521	688	+	locus_tag=MCHLDSM43826_01693
gnl|LeifICM|MCHLDSM43826_contig000017	Prodigal:2.60	CDS	898	1362	+	ID=MCHLDSM43826_01694;inference=ab initio prediction:Prodigal:2.60;locus_tag=MCHLDSM43826_01694;product=hypothetical protein;protein_id=gnl|LeifICM|MCHLDSM43826_01694
gnl|LeifICM|MCHLDSM43826_contig000017	prokka	gene	898	1362	+	locus_tag=MCHLDSM43826_01694
gnl|LeifICM|MCHLDSM43826_contig000017	Prodigal:2.60	CDS	1581	1868	-	ID=MCHLDSM43826_01695;inference=ab initio prediction:Prodigal:2.60;locus_tag=MCHLDSM43826_01695;product=hypothetical protein;protein_id=gnl|LeifICM|MCHLDSM43826_01695
gnl|LeifICM|MCHLDSM43826_contig000017	prokka	gene	1581	1868	-	locus_tag=MCHLDSM43826_01695
gnl|LeifICM|MCHLDSM43826_contig000017	Prodigal:2.60	CDS	2093	2323	-	ID=MCHLDSM43826_01696;inference=ab initio prediction:Prodigal:2.60;locus_tag=MCHLDSM43826_01696;product=hypothetical protein;protein_id=gnl|LeifICM|MCHLDSM43826_01696
gnl|LeifICM|MCHLDSM43826_contig000017	prokka	gene	2093	2323	-	locus_tag=MCHLDSM43826_01696
gnl|LeifICM|MCHLDSM43826_contig000017	Prodigal:2.60	CDS	2423	2581	+	ID=MCHLDSM43826_01697;inference=ab initio prediction:Prodigal:2.60;locus_tag=MCHLDSM43826_01697;product=hypothetical protein;protein_id=gnl|LeifICM|MCHLDSM43826_01697
gnl|LeifICM|MCHLDSM43826_contig000017	prokka	gene	2423	2581	+	locus_tag=MCHLDSM43826_01697
gnl|LeifICM|MCHLDSM43826_contig000017	Prodigal:2.60	CDS	2832	3938	-	ID=MCHLDSM43826_01698;eC_number=1.1.1.1;gene=adhD_2;inference=ab initio prediction:Prodigal:2.60,similar to AA sequence:UniProtKB:O53303;locus_tag=MCHLDSM43826_01698;product=Putative alcohol dehydrogenase D;protein_id=gnl|LeifICM|MCHLDSM43826_01698
gnl|LeifICM|MCHLDSM43826_contig000017	prokka	gene	2832	3938	-	gene=adhD_2;locus_tag=MCHLDSM43826_01698
gnl|LeifICM|MCHLDSM43826_contig000017	Prodigal:2.60	CDS	4096	4506	-	ID=MCHLDSM43826_01699;inference=ab initio prediction:Prodigal:2.60;locus_tag=MCHLDSM43826_01699;product=hypothetical protein;protein_id=gnl|LeifICM|MCHLDSM43826_01699
gnl|LeifICM|MCHLDSM43826_contig000017	prokka	gene	4096	4506	-	locus_tag=MCHLDSM43826_01699
gnl|LeifICM|MCHLDSM43826_contig000017	Prodigal:2.60	CDS	4600	5658	-	ID=MCHLDSM43826_01700;inference=ab initio prediction:Prodigal:2.60;locus_tag=MCHLDSM43826_01700;product=hypothetical protein;protein_id=gnl|LeifICM|MCHLDSM43826_01700
gnl|LeifICM|MCHLDSM43826_contig000017	prokka	gene	4600	5658	-	locus_tag=MCHLDSM43826_01700
gnl|LeifICM|MCHLDSM43826_contig000017	Prodigal:2.60	CDS	5705	6850	-	ID=MCHLDSM43826_01701;eC_number=1.3.99.-;gene=mmgC_6;inference=ab initio prediction:Prodigal:2.60,similar to AA sequence:UniProtKB:P45857;locus_tag=MCHLDSM43826_01701;product=Acyl-CoA dehydrogenase;protein_id=gnl|LeifICM|MCHLDSM43826_01701
gnl|LeifICM|MCHLDSM43826_contig000017	prokka	gene	5705	6850	-	gene=mmgC_6;locus_tag=MCHLDSM43826_01701
gnl|LeifICM|MCHLDSM43826_contig000017	Prodigal:2.60	CDS	6889	8520	-	ID=MCHLDSM43826_01702;eC_number=6.2.1.3;inference=ab initio prediction:Prodigal:2.60,similar to AA sequence:UniProtKB:Q5SKN9;locus_tag=MCHLDSM43826_01702;product=Long-chain-fatty-acid--CoA ligase;protein_id=gnl|LeifICM|MCHLDSM43826_01702
gnl|LeifICM|MCHLDSM43826_contig000017	prokka	gene	6889	8520	-	locus_tag=MCHLDSM43826_01702
gnl|LeifICM|MCHLDSM43826_contig000017	Prodigal:2.60	CDS	8535	9188	-	ID=MCHLDSM43826_01703;inference=ab initio prediction:Prodigal:2.60,protein motif:Pfam:PF01841.1;locus_tag=MCHLDSM43826_01703;product=Transglutaminase-like superfamily protein;protein_id=gnl|LeifICM|MCHLDSM43826_01703
gnl|LeifICM|MCHLDSM43826_contig000017	prokka	gene	8535	9188	-	locus_tag=MCHLDSM43826_01703
gnl|LeifICM|MCHLDSM43826_contig000017	Prodigal:2.60	CDS	9185	10642	-	ID=MCHLDSM43826_01704;eC_number=1.14.-.-;inference=ab initio prediction:Prodigal:2.60,similar to AA sequence:UniProtKB:Q59990;locus_tag=MCHLDSM43826_01704;product=Putative cytochrome P450 120;protein_id=gnl|LeifICM|MCHLDSM43826_01704
gnl|LeifICM|MCHLDSM43826_contig000017	prokka	gene	9185	10642	-	locus_tag=MCHLDSM43826_01704
gnl|LeifICM|MCHLDSM43826_contig000017	Prodigal:2.60	CDS	10732	12300	-	ID=MCHLDSM43826_01705;eC_number=1.14.13.84;gene=hapE_7;inference=ab initio prediction:Prodigal:2.60,similar to AA sequence:UniProtKB:Q93TJ5;locus_tag=MCHLDSM43826_01705;product=4-hydroxyacetophenone monooxygenase;protein_id=gnl|LeifICM|MCHLDSM43826_01705
gnl|LeifICM|MCHLDSM43826_contig000017	prokka	gene	10732	12300	-	gene=hapE_7;locus_tag=MCHLDSM43826_01705
gnl|LeifICM|MCHLDSM43826_contig000017	Prodigal:2.60	CDS	12383	13348	-	ID=MCHLDSM43826_01706;eC_number=3.1.1.83;gene=mlhB_1;inference=ab initio prediction:Prodigal:2.60,similar to AA sequence:UniProtKB:Q9EX73;locus_tag=MCHLDSM43826_01706;product=Monoterpene epsilon-lactone hydrolase;protein_id=gnl|LeifICM|MCHLDSM43826_01706
gnl|LeifICM|MCHLDSM43826_contig000017	prokka	gene	12383	13348	-	gene=mlhB_1;locus_tag=MCHLDSM43826_01706
gnl|LeifICM|MCHLDSM43826_contig000017	Prodigal:2.60	CDS	13345	14862	-	ID=MCHLDSM43826_01707;eC_number=1.14.13.84;gene=hapE_8;inference=ab initio prediction:Prodigal:2.60,similar to AA sequence:UniProtKB:Q93TJ5;locus_tag=MCHLDSM43826_01707;product=4-hydroxyacetophenone monooxygenase;protein_id=gnl|LeifICM|MCHLDSM43826_01707
gnl|LeifICM|MCHLDSM43826_contig000017	prokka	gene	13345	14862	-	gene=hapE_8;locus_tag=MCHLDSM43826_01707
gnl|LeifICM|MCHLDSM43826_contig000017	Prodigal:2.60	CDS	14907	16400	-	ID=MCHLDSM43826_01708;eC_number=1.14.13.92;gene=pamO_4;inference=ab initio prediction:Prodigal:2.60,similar to AA sequence:UniProtKB:Q47PU3;locus_tag=MCHLDSM43826_01708;product=Phenylacetone monooxygenase;protein_id=gnl|LeifICM|MCHLDSM43826_01708
gnl|LeifICM|MCHLDSM43826_contig000017	prokka	gene	14907	16400	-	gene=pamO_4;locus_tag=MCHLDSM43826_01708
gnl|LeifICM|MCHLDSM43826_contig000017	Prodigal:2.60	CDS	16397	17320	-	ID=MCHLDSM43826_01709;inference=ab initio prediction:Prodigal:2.60;locus_tag=MCHLDSM43826_01709;product=hypothetical protein;protein_id=gnl|LeifICM|MCHLDSM43826_01709
gnl|LeifICM|MCHLDSM43826_contig000017	prokka	gene	16397	17320	-	locus_tag=MCHLDSM43826_01709
gnl|LeifICM|MCHLDSM43826_contig000017	Prodigal:2.60	CDS	17333	18064	-	ID=MCHLDSM43826_01710;eC_number=1.-.-.-;gene=sadH_3;inference=ab initio prediction:Prodigal:2.60,similar to AA sequence:UniProtKB:O53302;locus_tag=MCHLDSM43826_01710;product=Putative oxidoreductase SadH;protein_id=gnl|LeifICM|MCHLDSM43826_01710
gnl|LeifICM|MCHLDSM43826_contig000017	prokka	gene	17333	18064	-	gene=sadH_3;locus_tag=MCHLDSM43826_01710
gnl|LeifICM|MCHLDSM43826_contig000017	Prodigal:2.60	CDS	18439	18948	+	ID=MCHLDSM43826_01711;inference=ab initio prediction:Prodigal:2.60;locus_tag=MCHLDSM43826_01711;product=hypothetical protein;protein_id=gnl|LeifICM|MCHLDSM43826_01711
gnl|LeifICM|MCHLDSM43826_contig000017	prokka	gene	18439	18948	+	locus_tag=MCHLDSM43826_01711
gnl|LeifICM|MCHLDSM43826_contig000017	Prodigal:2.60	CDS	19131	20000	-	ID=MCHLDSM43826_01712;inference=ab initio prediction:Prodigal:2.60,protein motif:Pfam:PF10118.3;locus_tag=MCHLDSM43826_01712;product=putative metal-dependent hydrolase;protein_id=gnl|LeifICM|MCHLDSM43826_01712
gnl|LeifICM|MCHLDSM43826_contig000017	prokka	gene	19131	20000	-	locus_tag=MCHLDSM43826_01712
gnl|LeifICM|MCHLDSM43826_contig000017	Prodigal:2.60	CDS	20129	20737	+	ID=MCHLDSM43826_01713;gene=betI_3;inference=ab initio prediction:Prodigal:2.60,protein motif:HAMAP:MF_00768;locus_tag=MCHLDSM43826_01713;product=HTH-type transcriptional regulator BetI;protein_id=gnl|LeifICM|MCHLDSM43826_01713
gnl|LeifICM|MCHLDSM43826_contig000017	SignalP:4.1	sig_peptide	20129	20155	+	inference=ab initio prediction:SignalP:4.1;note=predicted cleavage at residue 27;product=putative signal peptide
gnl|LeifICM|MCHLDSM43826_contig000017	prokka	gene	20129	20737	+	gene=betI_3;locus_tag=MCHLDSM43826_01713
gnl|LeifICM|MCHLDSM43826_contig000017	Prodigal:2.60	CDS	21083	22684	+	ID=MCHLDSM43826_01714;eC_number=2.1.3.1;inference=ab initio prediction:Prodigal:2.60,similar to AA sequence:UniProtKB:Q8GBW6;locus_tag=MCHLDSM43826_01714;product=Methylmalonyl-CoA carboxyltransferase 12S subunit;protein_id=gnl|LeifICM|MCHLDSM43826_01714
gnl|LeifICM|MCHLDSM43826_contig000017	prokka	gene	21083	22684	+	locus_tag=MCHLDSM43826_01714
gnl|LeifICM|MCHLDSM43826_contig000017	Prodigal:2.60	CDS	22684	24723	+	ID=MCHLDSM43826_01715;gene=accA1_2;inference=ab initio prediction:Prodigal:2.60,similar to AA sequence:UniProtKB:P0A508;locus_tag=MCHLDSM43826_01715;product=Acetyl-/propionyl-coenzyme A carboxylase alpha chain;protein_id=gnl|LeifICM|MCHLDSM43826_01715
gnl|LeifICM|MCHLDSM43826_contig000017	prokka	gene	22684	24723	+	gene=accA1_2;locus_tag=MCHLDSM43826_01715
gnl|LeifICM|MCHLDSM43826_contig000017	Prodigal:2.60	CDS	24780	25934	+	ID=MCHLDSM43826_01716;eC_number=1.3.99.-;inference=ab initio prediction:Prodigal:2.60,similar to AA sequence:UniProtKB:P71539;locus_tag=MCHLDSM43826_01716;product=Acyl-CoA dehydrogenase fadE12;protein_id=gnl|LeifICM|MCHLDSM43826_01716
gnl|LeifICM|MCHLDSM43826_contig000017	prokka	gene	24780	25934	+	locus_tag=MCHLDSM43826_01716
gnl|LeifICM|MCHLDSM43826_contig000017	Prodigal:2.60	CDS	25961	27514	+	ID=MCHLDSM43826_01717;eC_number=6.2.1.3;inference=ab initio prediction:Prodigal:2.60,similar to AA sequence:UniProtKB:O53306;locus_tag=MCHLDSM43826_01717;product=Long-chain-fatty-acid--CoA ligase FadD13;protein_id=gnl|LeifICM|MCHLDSM43826_01717
gnl|LeifICM|MCHLDSM43826_contig000017	prokka	gene	25961	27514	+	locus_tag=MCHLDSM43826_01717
gnl|LeifICM|MCHLDSM43826_contig000017	Prodigal:2.60	CDS	27734	28294	+	ID=MCHLDSM43826_01718;gene=kstR2_4;inference=ab initio prediction:Prodigal:2.60,similar to AA sequence:UniProtKB:A0R4Z6;locus_tag=MCHLDSM43826_01718;product=HTH-type transcriptional repressor KstR2;protein_id=gnl|LeifICM|MCHLDSM43826_01718
gnl|LeifICM|MCHLDSM43826_contig000017	prokka	gene	27734	28294	+	gene=kstR2_4;locus_tag=MCHLDSM43826_01718
gnl|LeifICM|MCHLDSM43826_contig000017	Prodigal:2.60	CDS	28504	29478	+	ID=MCHLDSM43826_01719;inference=ab initio prediction:Prodigal:2.60,protein motif:Pfam:PF00665.20;locus_tag=MCHLDSM43826_01719;product=Integrase core domain protein;protein_id=gnl|LeifICM|MCHLDSM43826_01719
gnl|LeifICM|MCHLDSM43826_contig000017	prokka	gene	28504	29478	+	locus_tag=MCHLDSM43826_01719
gnl|LeifICM|MCHLDSM43826_contig000017	Prodigal:2.60	CDS	29533	31257	-	ID=MCHLDSM43826_01720;inference=ab initio prediction:Prodigal:2.60;locus_tag=MCHLDSM43826_01720;product=hypothetical protein;protein_id=gnl|LeifICM|MCHLDSM43826_01720
gnl|LeifICM|MCHLDSM43826_contig000017	prokka	gene	29533	31257	-	locus_tag=MCHLDSM43826_01720
gnl|LeifICM|MCHLDSM43826_contig000017	Prodigal:2.60	CDS	31254	32066	-	ID=MCHLDSM43826_01721;inference=ab initio prediction:Prodigal:2.60,protein motif:Pfam:PF11716.2;locus_tag=MCHLDSM43826_01721;note=Mycothiol maleylpyruvate isomerase N-terminal domain;product=hypothetical protein;protein_id=gnl|LeifICM|MCHLDSM43826_01721
gnl|LeifICM|MCHLDSM43826_contig000017	prokka	gene	31254	32066	-	locus_tag=MCHLDSM43826_01721
gnl|LeifICM|MCHLDSM43826_contig000017	Prodigal:2.60	CDS	32068	32835	-	ID=MCHLDSM43826_01722;eC_number=4.2.1.-;gene=caiD_2;inference=ab initio prediction:Prodigal:2.60,similar to AA sequence:UniProtKB:Q8GB17;locus_tag=MCHLDSM43826_01722;product=Carnitinyl-CoA dehydratase;protein_id=gnl|LeifICM|MCHLDSM43826_01722
gnl|LeifICM|MCHLDSM43826_contig000017	prokka	gene	32068	32835	-	gene=caiD_2;locus_tag=MCHLDSM43826_01722
gnl|LeifICM|MCHLDSM43826_contig000017	Prodigal:2.60	CDS	32879	33349	-	ID=MCHLDSM43826_01723;inference=ab initio prediction:Prodigal:2.60;locus_tag=MCHLDSM43826_01723;product=hypothetical protein;protein_id=gnl|LeifICM|MCHLDSM43826_01723
gnl|LeifICM|MCHLDSM43826_contig000017	prokka	gene	32879	33349	-	locus_tag=MCHLDSM43826_01723
gnl|LeifICM|MCHLDSM43826_contig000017	Prodigal:2.60	CDS	33346	33873	-	ID=MCHLDSM43826_01724;inference=ab initio prediction:Prodigal:2.60;locus_tag=MCHLDSM43826_01724;product=hypothetical protein;protein_id=gnl|LeifICM|MCHLDSM43826_01724
gnl|LeifICM|MCHLDSM43826_contig000017	prokka	gene	33346	33873	-	locus_tag=MCHLDSM43826_01724
gnl|LeifICM|MCHLDSM43826_contig000017	Prodigal:2.60	CDS	33870	34295	-	ID=MCHLDSM43826_01725;inference=ab initio prediction:Prodigal:2.60,protein motif:CLUSTERS:PRK08190;locus_tag=MCHLDSM43826_01725;product=bifunctional enoyl-CoA hydratase/phosphate acetyltransferase;protein_id=gnl|LeifICM|MCHLDSM43826_01725
gnl|LeifICM|MCHLDSM43826_contig000017	prokka	gene	33870	34295	-	locus_tag=MCHLDSM43826_01725
gnl|LeifICM|MCHLDSM43826_contig000017	Prodigal:2.60	CDS	34292	34750	-	ID=MCHLDSM43826_01726;inference=ab initio prediction:Prodigal:2.60;locus_tag=MCHLDSM43826_01726;product=hypothetical protein;protein_id=gnl|LeifICM|MCHLDSM43826_01726
gnl|LeifICM|MCHLDSM43826_contig000017	prokka	gene	34292	34750	-	locus_tag=MCHLDSM43826_01726
gnl|LeifICM|MCHLDSM43826_contig000017	Prodigal:2.60	CDS	34743	35786	-	ID=MCHLDSM43826_01727;eC_number=1.1.98.2;gene=fgd1_1;inference=ab initio prediction:Prodigal:2.60,similar to AA sequence:UniProtKB:P96253;locus_tag=MCHLDSM43826_01727;product=F420-dependent glucose-6-phosphate dehydrogenase;protein_id=gnl|LeifICM|MCHLDSM43826_01727
gnl|LeifICM|MCHLDSM43826_contig000017	prokka	gene	34743	35786	-	gene=fgd1_1;locus_tag=MCHLDSM43826_01727
gnl|LeifICM|MCHLDSM43826_contig000017	Prodigal:2.60	CDS	35783	36220	-	ID=MCHLDSM43826_01728;inference=ab initio prediction:Prodigal:2.60;locus_tag=MCHLDSM43826_01728;product=hypothetical protein;protein_id=gnl|LeifICM|MCHLDSM43826_01728
gnl|LeifICM|MCHLDSM43826_contig000017	prokka	gene	35783	36220	-	locus_tag=MCHLDSM43826_01728
gnl|LeifICM|MCHLDSM43826_contig000017	Prodigal:2.60	CDS	36217	37383	-	ID=MCHLDSM43826_01729;inference=ab initio prediction:Prodigal:2.60,protein motif:CLUSTERS:PRK06158;locus_tag=MCHLDSM43826_01729;product=thiolase;protein_id=gnl|LeifICM|MCHLDSM43826_01729
gnl|LeifICM|MCHLDSM43826_contig000017	prokka	gene	36217	37383	-	locus_tag=MCHLDSM43826_01729
gnl|LeifICM|MCHLDSM43826_contig000017	Prodigal:2.60	CDS	37664	38668	-	ID=MCHLDSM43826_01730;gene=cfaD;inference=ab initio prediction:Prodigal:2.60,similar to AA sequence:UniProtKB:P25393;locus_tag=MCHLDSM43826_01730;product=CFA/I fimbrial subunit D;protein_id=gnl|LeifICM|MCHLDSM43826_01730
gnl|LeifICM|MCHLDSM43826_contig000017	prokka	gene	37664	38668	-	gene=cfaD;locus_tag=MCHLDSM43826_01730
gnl|LeifICM|MCHLDSM43826_contig000017	Prodigal:2.60	CDS	38784	39104	+	ID=MCHLDSM43826_01731;inference=ab initio prediction:Prodigal:2.60,similar to AA sequence:UniProtKB:P80306;locus_tag=MCHLDSM43826_01731;product=Ferredoxin-6;protein_id=gnl|LeifICM|MCHLDSM43826_01731
gnl|LeifICM|MCHLDSM43826_contig000017	prokka	gene	38784	39104	+	locus_tag=MCHLDSM43826_01731
gnl|LeifICM|MCHLDSM43826_contig000017	Prodigal:2.60	CDS	39135	40523	+	ID=MCHLDSM43826_01732;eC_number=1.14.13.151;gene=linC_1;inference=ab initio prediction:Prodigal:2.60,similar to AA sequence:UniProtKB:Q59723;locus_tag=MCHLDSM43826_01732;product=Linalool 8-monooxygenase;protein_id=gnl|LeifICM|MCHLDSM43826_01732
gnl|LeifICM|MCHLDSM43826_contig000017	prokka	gene	39135	40523	+	gene=linC_1;locus_tag=MCHLDSM43826_01732
gnl|LeifICM|MCHLDSM43826_contig000017	Prodigal:2.60	CDS	40520	41719	+	ID=MCHLDSM43826_01733;eC_number=1.18.1.5;gene=camA_3;inference=ab initio prediction:Prodigal:2.60,similar to AA sequence:UniProtKB:P16640;locus_tag=MCHLDSM43826_01733;product=Putidaredoxin reductase;protein_id=gnl|LeifICM|MCHLDSM43826_01733
gnl|LeifICM|MCHLDSM43826_contig000017	prokka	gene	40520	41719	+	gene=camA_3;locus_tag=MCHLDSM43826_01733
gnl|LeifICM|MCHLDSM43826_contig000017	Prodigal:2.60	CDS	41811	42410	-	ID=MCHLDSM43826_01734;gene=mtrR_1;inference=ab initio prediction:Prodigal:2.60,similar to AA sequence:UniProtKB:P39897;locus_tag=MCHLDSM43826_01734;product=HTH-type transcriptional regulator MtrR;protein_id=gnl|LeifICM|MCHLDSM43826_01734
gnl|LeifICM|MCHLDSM43826_contig000017	prokka	gene	41811	42410	-	gene=mtrR_1;locus_tag=MCHLDSM43826_01734
gnl|LeifICM|MCHLDSM43826_contig000017	Prodigal:2.60	CDS	42483	43394	-	ID=MCHLDSM43826_01735;gene=rutD_2;inference=ab initio prediction:Prodigal:2.60,protein motif:HAMAP:MF_00832;locus_tag=MCHLDSM43826_01735;product=Putative aminoacrylate hydrolase RutD;protein_id=gnl|LeifICM|MCHLDSM43826_01735
gnl|LeifICM|MCHLDSM43826_contig000017	prokka	gene	42483	43394	-	gene=rutD_2;locus_tag=MCHLDSM43826_01735
gnl|LeifICM|MCHLDSM43826_contig000017	Prodigal:2.60	CDS	43394	43837	-	ID=MCHLDSM43826_01736;eC_number=3.1.2.-;inference=ab initio prediction:Prodigal:2.60,similar to AA sequence:UniProtKB:P45083;locus_tag=MCHLDSM43826_01736;product=Putative esterase;protein_id=gnl|LeifICM|MCHLDSM43826_01736
gnl|LeifICM|MCHLDSM43826_contig000017	prokka	gene	43394	43837	-	locus_tag=MCHLDSM43826_01736
gnl|LeifICM|MCHLDSM43826_contig000017	Prodigal:2.60	CDS	43885	44325	-	ID=MCHLDSM43826_01737;inference=ab initio prediction:Prodigal:2.60;locus_tag=MCHLDSM43826_01737;product=hypothetical protein;protein_id=gnl|LeifICM|MCHLDSM43826_01737
gnl|LeifICM|MCHLDSM43826_contig000017	prokka	gene	43885	44325	-	locus_tag=MCHLDSM43826_01737
gnl|LeifICM|MCHLDSM43826_contig000033	Prodigal:2.60	CDS	566	1765	+	ID=MCHLDSM43826_03688;inference=ab initio prediction:Prodigal:2.60;locus_tag=MCHLDSM43826_03688;product=hypothetical protein;protein_id=gnl|LeifICM|MCHLDSM43826_03688
gnl|LeifICM|MCHLDSM43826_contig000033	prokka	gene	566	1765	+	locus_tag=MCHLDSM43826_03688
gnl|LeifICM|MCHLDSM43826_contig000033	Prodigal:2.60	CDS	1810	2700	+	ID=MCHLDSM43826_03689;inference=ab initio prediction:Prodigal:2.60;locus_tag=MCHLDSM43826_03689;product=hypothetical protein;protein_id=gnl|LeifICM|MCHLDSM43826_03689
gnl|LeifICM|MCHLDSM43826_contig000033	prokka	gene	1810	2700	+	locus_tag=MCHLDSM43826_03689
gnl|LeifICM|MCHLDSM43826_contig000033	Prodigal:2.60	CDS	2808	3116	+	ID=MCHLDSM43826_03690;inference=ab initio prediction:Prodigal:2.60;locus_tag=MCHLDSM43826_03690;product=hypothetical protein;protein_id=gnl|LeifICM|MCHLDSM43826_03690
gnl|LeifICM|MCHLDSM43826_contig000033	prokka	gene	2808	3116	+	locus_tag=MCHLDSM43826_03690
gnl|LeifICM|MCHLDSM43826_contig000033	Prodigal:2.60	CDS	3634	4146	-	ID=MCHLDSM43826_03691;inference=ab initio prediction:Prodigal:2.60;locus_tag=MCHLDSM43826_03691;product=hypothetical protein;protein_id=gnl|LeifICM|MCHLDSM43826_03691
gnl|LeifICM|MCHLDSM43826_contig000033	prokka	gene	3634	4146	-	locus_tag=MCHLDSM43826_03691
gnl|LeifICM|MCHLDSM43826_contig000033	Prodigal:2.60	CDS	4235	4819	+	ID=MCHLDSM43826_03692;inference=ab initio prediction:Prodigal:2.60,similar to AA sequence:UniProtKB:P0A5Q2;locus_tag=MCHLDSM43826_03692;product=Immunogenic protein MPT63 precursor;protein_id=gnl|LeifICM|MCHLDSM43826_03692
gnl|LeifICM|MCHLDSM43826_contig000033	SignalP:4.1	sig_peptide	4235	4263	+	inference=ab initio prediction:SignalP:4.1;note=predicted cleavage at residue 29;product=putative signal peptide
gnl|LeifICM|MCHLDSM43826_contig000033	prokka	gene	4235	4819	+	locus_tag=MCHLDSM43826_03692
gnl|LeifICM|MCHLDSM43826_contig000033	Prodigal:2.60	CDS	5002	5379	+	ID=MCHLDSM43826_03693;gene=blaI_6;inference=ab initio prediction:Prodigal:2.60,similar to AA sequence:UniProtKB:P95163;locus_tag=MCHLDSM43826_03693;product=Transcriptional regulator BlaI;protein_id=gnl|LeifICM|MCHLDSM43826_03693
gnl|LeifICM|MCHLDSM43826_contig000033	prokka	gene	5002	5379	+	gene=blaI_6;locus_tag=MCHLDSM43826_03693
gnl|LeifICM|MCHLDSM43826_contig000033	Prodigal:2.60	CDS	5661	7295	-	ID=MCHLDSM43826_03694;inference=ab initio prediction:Prodigal:2.60,protein motif:Pfam:PF03616.8;locus_tag=MCHLDSM43826_03694;product=Sodium/glutamate symporter;protein_id=gnl|LeifICM|MCHLDSM43826_03694
gnl|LeifICM|MCHLDSM43826_contig000033	prokka	gene	5661	7295	-	locus_tag=MCHLDSM43826_03694
gnl|LeifICM|MCHLDSM43826_contig000033	Prodigal:2.60	CDS	7484	7705	-	ID=MCHLDSM43826_03695;inference=ab initio prediction:Prodigal:2.60;locus_tag=MCHLDSM43826_03695;product=hypothetical protein;protein_id=gnl|LeifICM|MCHLDSM43826_03695
gnl|LeifICM|MCHLDSM43826_contig000033	prokka	gene	7484	7705	-	locus_tag=MCHLDSM43826_03695
gnl|LeifICM|MCHLDSM43826_contig000033	SignalP:4.1	sig_peptide	7676	7705	-	inference=ab initio prediction:SignalP:4.1;note=predicted cleavage at residue 30;product=putative signal peptide
gnl|LeifICM|MCHLDSM43826_contig000033	Prodigal:2.60	CDS	8175	8567	-	ID=MCHLDSM43826_03696;inference=ab initio prediction:Prodigal:2.60;locus_tag=MCHLDSM43826_03696;product=hypothetical protein;protein_id=gnl|LeifICM|MCHLDSM43826_03696
gnl|LeifICM|MCHLDSM43826_contig000033	prokka	gene	8175	8567	-	locus_tag=MCHLDSM43826_03696
gnl|LeifICM|MCHLDSM43826_contig000033	Prodigal:2.60	CDS	8752	9075	-	ID=MCHLDSM43826_03697;inference=ab initio prediction:Prodigal:2.60;locus_tag=MCHLDSM43826_03697;product=hypothetical protein;protein_id=gnl|LeifICM|MCHLDSM43826_03697
gnl|LeifICM|MCHLDSM43826_contig000033	prokka	gene	8752	9075	-	locus_tag=MCHLDSM43826_03697
gnl|LeifICM|MCHLDSM43826_contig000033	Prodigal:2.60	CDS	9315	11003	-	ID=MCHLDSM43826_03698;eC_number=1.8.1.9;gene=trxB_2;inference=ab initio prediction:Prodigal:2.60,similar to AA sequence:UniProtKB:Q05741;locus_tag=MCHLDSM43826_03698;product=Thioredoxin reductase;protein_id=gnl|LeifICM|MCHLDSM43826_03698
gnl|LeifICM|MCHLDSM43826_contig000033	prokka	gene	9315	11003	-	gene=trxB_2;locus_tag=MCHLDSM43826_03698
gnl|LeifICM|MCHLDSM43826_contig000033	Prodigal:2.60	CDS	10996	11253	-	ID=MCHLDSM43826_03699;inference=ab initio prediction:Prodigal:2.60,protein motif:Pfam:PF02148.13;locus_tag=MCHLDSM43826_03699;product=Zn-finger in ubiquitin-hydrolases and other protein;protein_id=gnl|LeifICM|MCHLDSM43826_03699
gnl|LeifICM|MCHLDSM43826_contig000033	prokka	gene	10996	11253	-	locus_tag=MCHLDSM43826_03699
gnl|LeifICM|MCHLDSM43826_contig000033	Prodigal:2.60	CDS	11256	11702	-	ID=MCHLDSM43826_03700;gene=trxA_1;inference=ab initio prediction:Prodigal:2.60,similar to AA sequence:UniProtKB:P08058;locus_tag=MCHLDSM43826_03700;product=Thioredoxin;protein_id=gnl|LeifICM|MCHLDSM43826_03700
gnl|LeifICM|MCHLDSM43826_contig000033	prokka	gene	11256	11702	-	gene=trxA_1;locus_tag=MCHLDSM43826_03700
gnl|LeifICM|MCHLDSM43826_contig000033	Prodigal:2.60	CDS	11716	14340	-	ID=MCHLDSM43826_03701;gene=clpB_2;inference=ab initio prediction:Prodigal:2.60,similar to AA sequence:UniProtKB:Q8Y570;locus_tag=MCHLDSM43826_03701;product=Chaperone protein ClpB;protein_id=gnl|LeifICM|MCHLDSM43826_03701
gnl|LeifICM|MCHLDSM43826_contig000033	prokka	gene	11716	14340	-	gene=clpB_2;locus_tag=MCHLDSM43826_03701
gnl|LeifICM|MCHLDSM43826_contig000033	Prodigal:2.60	CDS	14322	14639	-	ID=MCHLDSM43826_03702;gene=cbpM;inference=ab initio prediction:Prodigal:2.60,protein motif:HAMAP:MF_01155;locus_tag=MCHLDSM43826_03702;product=Chaperone modulatory protein CbpM;protein_id=gnl|LeifICM|MCHLDSM43826_03702
gnl|LeifICM|MCHLDSM43826_contig000033	prokka	gene	14322	14639	-	gene=cbpM;locus_tag=MCHLDSM43826_03702
gnl|LeifICM|MCHLDSM43826_contig000033	Prodigal:2.60	CDS	14636	15583	-	ID=MCHLDSM43826_03703;gene=cbpA;inference=ab initio prediction:Prodigal:2.60,similar to AA sequence:UniProtKB:P36659;locus_tag=MCHLDSM43826_03703;product=Curved DNA-binding protein;protein_id=gnl|LeifICM|MCHLDSM43826_03703
gnl|LeifICM|MCHLDSM43826_contig000033	prokka	gene	14636	15583	-	gene=cbpA;locus_tag=MCHLDSM43826_03703
gnl|LeifICM|MCHLDSM43826_contig000033	Prodigal:2.60	CDS	15591	16115	-	ID=MCHLDSM43826_03704;gene=grpE_2;inference=ab initio prediction:Prodigal:2.60,protein motif:HAMAP:MF_01151;locus_tag=MCHLDSM43826_03704;product=Protein GrpE;protein_id=gnl|LeifICM|MCHLDSM43826_03704
gnl|LeifICM|MCHLDSM43826_contig000033	prokka	gene	15591	16115	-	gene=grpE_2;locus_tag=MCHLDSM43826_03704
gnl|LeifICM|MCHLDSM43826_contig000033	Prodigal:2.60	CDS	16119	18002	-	ID=MCHLDSM43826_03705;gene=dnaK2;inference=ab initio prediction:Prodigal:2.60,similar to AA sequence:UniProtKB:P22358;locus_tag=MCHLDSM43826_03705;product=Chaperone protein dnaK2;protein_id=gnl|LeifICM|MCHLDSM43826_03705
gnl|LeifICM|MCHLDSM43826_contig000033	prokka	gene	16119	18002	-	gene=dnaK2;locus_tag=MCHLDSM43826_03705
gnl|LeifICM|MCHLDSM43826_contig000033	Prodigal:2.60	CDS	18006	18128	-	ID=MCHLDSM43826_03706;inference=ab initio prediction:Prodigal:2.60;locus_tag=MCHLDSM43826_03706;product=hypothetical protein;protein_id=gnl|LeifICM|MCHLDSM43826_03706
gnl|LeifICM|MCHLDSM43826_contig000033	prokka	gene	18006	18128	-	locus_tag=MCHLDSM43826_03706
gnl|LeifICM|MCHLDSM43826_contig000033	Prodigal:2.60	CDS	18511	20154	+	ID=MCHLDSM43826_03707;gene=pucR_4;inference=ab initio prediction:Prodigal:2.60,similar to AA sequence:UniProtKB:O32138;locus_tag=MCHLDSM43826_03707;product=Purine catabolism regulatory protein;protein_id=gnl|LeifICM|MCHLDSM43826_03707
gnl|LeifICM|MCHLDSM43826_contig000033	prokka	gene	18511	20154	+	gene=pucR_4;locus_tag=MCHLDSM43826_03707
gnl|LeifICM|MCHLDSM43826_contig000033	Prodigal:2.60	CDS	20346	21353	+	ID=MCHLDSM43826_03708;inference=ab initio prediction:Prodigal:2.60,protein motif:CLUSTERS:PRK10130;locus_tag=MCHLDSM43826_03708;product=transcriptional regulator EutR;protein_id=gnl|LeifICM|MCHLDSM43826_03708
gnl|LeifICM|MCHLDSM43826_contig000033	prokka	gene	20346	21353	+	locus_tag=MCHLDSM43826_03708
gnl|LeifICM|MCHLDSM43826_contig000033	Prodigal:2.60	CDS	21325	21681	-	ID=MCHLDSM43826_03709;inference=ab initio prediction:Prodigal:2.60,protein motif:Pfam:PF01740.15;locus_tag=MCHLDSM43826_03709;product=STAS domain protein;protein_id=gnl|LeifICM|MCHLDSM43826_03709
gnl|LeifICM|MCHLDSM43826_contig000033	prokka	gene	21325	21681	-	locus_tag=MCHLDSM43826_03709
gnl|LeifICM|MCHLDSM43826_contig000033	Prodigal:2.60	CDS	22072	22353	-	ID=MCHLDSM43826_03710;inference=ab initio prediction:Prodigal:2.60;locus_tag=MCHLDSM43826_03710;product=hypothetical protein;protein_id=gnl|LeifICM|MCHLDSM43826_03710
gnl|LeifICM|MCHLDSM43826_contig000033	prokka	gene	22072	22353	-	locus_tag=MCHLDSM43826_03710
gnl|LeifICM|MCHLDSM43826_contig000035	Prodigal:2.60	CDS	143	796	+	ID=MCHLDSM43826_03718;inference=ab initio prediction:Prodigal:2.60;locus_tag=MCHLDSM43826_03718;product=hypothetical protein;protein_id=gnl|LeifICM|MCHLDSM43826_03718
gnl|LeifICM|MCHLDSM43826_contig000035	prokka	gene	143	796	+	locus_tag=MCHLDSM43826_03718
gnl|LeifICM|MCHLDSM43826_contig000035	Prodigal:2.60	CDS	875	1258	-	ID=MCHLDSM43826_03719;inference=ab initio prediction:Prodigal:2.60;locus_tag=MCHLDSM43826_03719;product=hypothetical protein;protein_id=gnl|LeifICM|MCHLDSM43826_03719
gnl|LeifICM|MCHLDSM43826_contig000035	prokka	gene	875	1258	-	locus_tag=MCHLDSM43826_03719
gnl|LeifICM|MCHLDSM43826_contig000035	Prodigal:2.60	CDS	1347	1520	-	ID=MCHLDSM43826_03720;inference=ab initio prediction:Prodigal:2.60;locus_tag=MCHLDSM43826_03720;product=hypothetical protein;protein_id=gnl|LeifICM|MCHLDSM43826_03720
gnl|LeifICM|MCHLDSM43826_contig000035	prokka	gene	1347	1520	-	locus_tag=MCHLDSM43826_03720
gnl|LeifICM|MCHLDSM43826_contig000035	Prodigal:2.60	CDS	1633	2448	-	ID=MCHLDSM43826_03721;inference=ab initio prediction:Prodigal:2.60;locus_tag=MCHLDSM43826_03721;product=hypothetical protein;protein_id=gnl|LeifICM|MCHLDSM43826_03721
gnl|LeifICM|MCHLDSM43826_contig000035	prokka	gene	1633	2448	-	locus_tag=MCHLDSM43826_03721
gnl|LeifICM|MCHLDSM43826_contig000035	Prodigal:2.60	CDS	2734	2961	+	ID=MCHLDSM43826_03722;gene=vapB2_1;inference=ab initio prediction:Prodigal:2.60,similar to AA sequence:UniProtKB:O07227;locus_tag=MCHLDSM43826_03722;product=Antitoxin VapB2;protein_id=gnl|LeifICM|MCHLDSM43826_03722
gnl|LeifICM|MCHLDSM43826_contig000035	prokka	gene	2734	2961	+	gene=vapB2_1;locus_tag=MCHLDSM43826_03722
gnl|LeifICM|MCHLDSM43826_contig000035	Prodigal:2.60	CDS	2952	3362	+	ID=MCHLDSM43826_03723;eC_number=3.1.-.-;gene=vapC2_1;inference=ab initio prediction:Prodigal:2.60,similar to AA sequence:UniProtKB:O07228;locus_tag=MCHLDSM43826_03723;product=Ribonuclease VapC2;protein_id=gnl|LeifICM|MCHLDSM43826_03723
gnl|LeifICM|MCHLDSM43826_contig000035	prokka	gene	2952	3362	+	gene=vapC2_1;locus_tag=MCHLDSM43826_03723
gnl|LeifICM|MCHLDSM43826_contig000035	Prodigal:2.60	CDS	3409	4965	+	ID=MCHLDSM43826_03724;eC_number=2.7.11.1;gene=pknJ_2;inference=ab initio prediction:Prodigal:2.60,similar to AA sequence:UniProtKB:P65732;locus_tag=MCHLDSM43826_03724;product=Serine/threonine-protein kinase PknJ;protein_id=gnl|LeifICM|MCHLDSM43826_03724
gnl|LeifICM|MCHLDSM43826_contig000035	prokka	gene	3409	4965	+	gene=pknJ_2;locus_tag=MCHLDSM43826_03724
gnl|LeifICM|MCHLDSM43826_contig000035	Prodigal:2.60	CDS	4966	5721	-	ID=MCHLDSM43826_03725;inference=ab initio prediction:Prodigal:2.60,similar to AA sequence:UniProtKB:P71571;locus_tag=MCHLDSM43826_03725;product=Putative DNA ligase-like protein/MT0965;protein_id=gnl|LeifICM|MCHLDSM43826_03725
gnl|LeifICM|MCHLDSM43826_contig000035	prokka	gene	4966	5721	-	locus_tag=MCHLDSM43826_03725
gnl|LeifICM|MCHLDSM43826_contig000035	Prodigal:2.60	CDS	6039	7481	-	ID=MCHLDSM43826_03726;inference=ab initio prediction:Prodigal:2.60,protein motif:Pfam:PF10592.3;locus_tag=MCHLDSM43826_03726;product=AIPR protein;protein_id=gnl|LeifICM|MCHLDSM43826_03726
gnl|LeifICM|MCHLDSM43826_contig000035	prokka	gene	6039	7481	-	locus_tag=MCHLDSM43826_03726
gnl|LeifICM|MCHLDSM43826_contig000035	Prodigal:2.60	CDS	8037	8993	-	ID=MCHLDSM43826_03727;inference=ab initio prediction:Prodigal:2.60;locus_tag=MCHLDSM43826_03727;product=hypothetical protein;protein_id=gnl|LeifICM|MCHLDSM43826_03727
gnl|LeifICM|MCHLDSM43826_contig000035	prokka	gene	8037	8993	-	locus_tag=MCHLDSM43826_03727
gnl|LeifICM|MCHLDSM43826_contig000035	Prodigal:2.60	CDS	9009	9464	-	ID=MCHLDSM43826_03728;inference=ab initio prediction:Prodigal:2.60;locus_tag=MCHLDSM43826_03728;product=hypothetical protein;protein_id=gnl|LeifICM|MCHLDSM43826_03728
gnl|LeifICM|MCHLDSM43826_contig000035	prokka	gene	9009	9464	-	locus_tag=MCHLDSM43826_03728
gnl|LeifICM|MCHLDSM43826_contig000035	Prodigal:2.60	CDS	9627	10943	-	ID=MCHLDSM43826_03729;inference=ab initio prediction:Prodigal:2.60,protein motif:Pfam:PF00872.12;locus_tag=MCHLDSM43826_03729;product=Transposase%2C Mutator family;protein_id=gnl|LeifICM|MCHLDSM43826_03729
gnl|LeifICM|MCHLDSM43826_contig000035	prokka	gene	9627	10943	-	locus_tag=MCHLDSM43826_03729
gnl|LeifICM|MCHLDSM43826_contig000035	Prodigal:2.60	CDS	11417	12016	+	ID=MCHLDSM43826_03730;inference=ab initio prediction:Prodigal:2.60;locus_tag=MCHLDSM43826_03730;product=hypothetical protein;protein_id=gnl|LeifICM|MCHLDSM43826_03730
gnl|LeifICM|MCHLDSM43826_contig000035	prokka	gene	11417	12016	+	locus_tag=MCHLDSM43826_03730
gnl|LeifICM|MCHLDSM43826_contig000038	Prodigal:2.60	CDS	217	720	+	ID=MCHLDSM43826_03774;inference=ab initio prediction:Prodigal:2.60;locus_tag=MCHLDSM43826_03774;product=hypothetical protein;protein_id=gnl|LeifICM|MCHLDSM43826_03774
gnl|LeifICM|MCHLDSM43826_contig000038	prokka	gene	217	720	+	locus_tag=MCHLDSM43826_03774
gnl|LeifICM|MCHLDSM43826_contig000038	Prodigal:2.60	CDS	747	914	-	ID=MCHLDSM43826_03775;inference=ab initio prediction:Prodigal:2.60;locus_tag=MCHLDSM43826_03775;product=hypothetical protein;protein_id=gnl|LeifICM|MCHLDSM43826_03775
gnl|LeifICM|MCHLDSM43826_contig000038	prokka	gene	747	914	-	locus_tag=MCHLDSM43826_03775
gnl|LeifICM|MCHLDSM43826_contig000038	Prodigal:2.60	CDS	1246	2280	+	ID=MCHLDSM43826_03776;inference=ab initio prediction:Prodigal:2.60;locus_tag=MCHLDSM43826_03776;product=hypothetical protein;protein_id=gnl|LeifICM|MCHLDSM43826_03776
gnl|LeifICM|MCHLDSM43826_contig000038	prokka	gene	1246	2280	+	locus_tag=MCHLDSM43826_03776
gnl|LeifICM|MCHLDSM43826_contig000038	Prodigal:2.60	CDS	2593	4233	+	ID=MCHLDSM43826_03777;gene=spo0C_1;inference=ab initio prediction:Prodigal:2.60,similar to AA sequence:UniProtKB:Q72H91;locus_tag=MCHLDSM43826_03777;product=Chromosome-partitioning protein Spo0J;protein_id=gnl|LeifICM|MCHLDSM43826_03777
gnl|LeifICM|MCHLDSM43826_contig000038	prokka	gene	2593	4233	+	gene=spo0C_1;locus_tag=MCHLDSM43826_03777
gnl|LeifICM|MCHLDSM43826_contig000038	Prodigal:2.60	CDS	4832	4930	+	ID=MCHLDSM43826_03778;inference=ab initio prediction:Prodigal:2.60;locus_tag=MCHLDSM43826_03778;product=hypothetical protein;protein_id=gnl|LeifICM|MCHLDSM43826_03778
gnl|LeifICM|MCHLDSM43826_contig000038	prokka	gene	4832	4930	+	locus_tag=MCHLDSM43826_03778
gnl|LeifICM|MCHLDSM43826_contig000051	Prodigal:2.60	CDS	239	1672	+	ID=MCHLDSM43826_04210;eC_number=1.14.13.-;inference=ab initio prediction:Prodigal:2.60,similar to AA sequence:UniProtKB:B5M9L6;locus_tag=MCHLDSM43826_04210;product=Putative epoxidase LasC;protein_id=gnl|LeifICM|MCHLDSM43826_04210
gnl|LeifICM|MCHLDSM43826_contig000051	prokka	gene	239	1672	+	locus_tag=MCHLDSM43826_04210
gnl|LeifICM|MCHLDSM43826_contig000051	Prodigal:2.60	CDS	1778	2524	+	ID=MCHLDSM43826_04211;inference=ab initio prediction:Prodigal:2.60,protein motif:CLUSTERS:PRK05855;locus_tag=MCHLDSM43826_04211;product=short chain dehydrogenase;protein_id=gnl|LeifICM|MCHLDSM43826_04211
gnl|LeifICM|MCHLDSM43826_contig000051	prokka	gene	1778	2524	+	locus_tag=MCHLDSM43826_04211
gnl|LeifICM|MCHLDSM43826_contig000051	Prodigal:2.60	CDS	2521	3618	-	ID=MCHLDSM43826_04212;inference=ab initio prediction:Prodigal:2.60;locus_tag=MCHLDSM43826_04212;product=hypothetical protein;protein_id=gnl|LeifICM|MCHLDSM43826_04212
gnl|LeifICM|MCHLDSM43826_contig000051	prokka	gene	2521	3618	-	locus_tag=MCHLDSM43826_04212
gnl|LeifICM|MCHLDSM43826_contig000051	Prodigal:2.60	CDS	4110	4445	-	ID=MCHLDSM43826_04213;inference=ab initio prediction:Prodigal:2.60;locus_tag=MCHLDSM43826_04213;product=hypothetical protein;protein_id=gnl|LeifICM|MCHLDSM43826_04213
gnl|LeifICM|MCHLDSM43826_contig000051	prokka	gene	4110	4445	-	locus_tag=MCHLDSM43826_04213
gnl|LeifICM|MCHLDSM43826_contig000051	Aragorn:1.2	tRNA	4773	4860	-	ID=MCHLDSM43826_04214;inference=COORDINATES:profile:Aragorn:1.2;locus_tag=MCHLDSM43826_04214;product=tRNA-Arg(gcg)
gnl|LeifICM|MCHLDSM43826_contig000051	prokka	gene	4773	4860	-	locus_tag=MCHLDSM43826_04214
gnl|LeifICM|MCHLDSM43826_contig000051	Prodigal:2.60	CDS	5813	6025	-	ID=MCHLDSM43826_04215;inference=ab initio prediction:Prodigal:2.60;locus_tag=MCHLDSM43826_04215;product=hypothetical protein;protein_id=gnl|LeifICM|MCHLDSM43826_04215
gnl|LeifICM|MCHLDSM43826_contig000051	prokka	gene	5813	6025	-	locus_tag=MCHLDSM43826_04215
gnl|LeifICM|MCHLDSM43826_contig000051	Prodigal:2.60	CDS	6069	6395	-	ID=MCHLDSM43826_04216;inference=ab initio prediction:Prodigal:2.60;locus_tag=MCHLDSM43826_04216;product=hypothetical protein;protein_id=gnl|LeifICM|MCHLDSM43826_04216
gnl|LeifICM|MCHLDSM43826_contig000051	prokka	gene	6069	6395	-	locus_tag=MCHLDSM43826_04216
gnl|LeifICM|MCHLDSM43826_contig000051	Prodigal:2.60	CDS	6591	9689	-	ID=MCHLDSM43826_04217;gene=mmpL8_5;inference=ab initio prediction:Prodigal:2.60,similar to AA sequence:UniProtKB:O07800;locus_tag=MCHLDSM43826_04217;product=Membrane transport protein mmpL8;protein_id=gnl|LeifICM|MCHLDSM43826_04217
gnl|LeifICM|MCHLDSM43826_contig000051	prokka	gene	6591	9689	-	gene=mmpL8_5;locus_tag=MCHLDSM43826_04217
gnl|LeifICM|MCHLDSM43826_contig000051	Prodigal:2.60	CDS	9963	10322	-	ID=MCHLDSM43826_04218;inference=ab initio prediction:Prodigal:2.60;locus_tag=MCHLDSM43826_04218;product=hypothetical protein;protein_id=gnl|LeifICM|MCHLDSM43826_04218
gnl|LeifICM|MCHLDSM43826_contig000051	prokka	gene	9963	10322	-	locus_tag=MCHLDSM43826_04218
gnl|LeifICM|MCHLDSM43826_contig000051	Prodigal:2.60	CDS	10300	10845	-	ID=MCHLDSM43826_04219;gene=kstR_2;inference=ab initio prediction:Prodigal:2.60,similar to AA sequence:UniProtKB:A0R528;locus_tag=MCHLDSM43826_04219;product=HTH-type transcriptional repressor KstR;protein_id=gnl|LeifICM|MCHLDSM43826_04219
gnl|LeifICM|MCHLDSM43826_contig000051	prokka	gene	10300	10845	-	gene=kstR_2;locus_tag=MCHLDSM43826_04219
gnl|LeifICM|MCHLDSM43826_contig000051	Prodigal:2.60	CDS	10968	11423	-	ID=MCHLDSM43826_04220;inference=ab initio prediction:Prodigal:2.60,protein motif:Pfam:PF03061.16;locus_tag=MCHLDSM43826_04220;product=Thioesterase superfamily protein;protein_id=gnl|LeifICM|MCHLDSM43826_04220
gnl|LeifICM|MCHLDSM43826_contig000051	prokka	gene	10968	11423	-	locus_tag=MCHLDSM43826_04220
gnl|LeifICM|MCHLDSM43826_contig000051	Prodigal:2.60	CDS	11739	12242	+	ID=MCHLDSM43826_04221;inference=ab initio prediction:Prodigal:2.60;locus_tag=MCHLDSM43826_04221;product=hypothetical protein;protein_id=gnl|LeifICM|MCHLDSM43826_04221
gnl|LeifICM|MCHLDSM43826_contig000051	prokka	gene	11739	12242	+	locus_tag=MCHLDSM43826_04221
gnl|LeifICM|MCHLDSM43826_contig000051	Prodigal:2.60	CDS	12921	13877	-	ID=MCHLDSM43826_04222;inference=ab initio prediction:Prodigal:2.60,protein motif:Pfam:PF00665.20;locus_tag=MCHLDSM43826_04222;product=Integrase core domain protein;protein_id=gnl|LeifICM|MCHLDSM43826_04222
gnl|LeifICM|MCHLDSM43826_contig000051	prokka	gene	12921	13877	-	locus_tag=MCHLDSM43826_04222
gnl|LeifICM|MCHLDSM43826_contig000051	Prodigal:2.60	CDS	14065	15138	-	ID=MCHLDSM43826_04223;inference=ab initio prediction:Prodigal:2.60,protein motif:Pfam:PF02371.10;locus_tag=MCHLDSM43826_04223;product=Transposase IS116/IS110/IS902 family protein;protein_id=gnl|LeifICM|MCHLDSM43826_04223
gnl|LeifICM|MCHLDSM43826_contig000051	prokka	gene	14065	15138	-	locus_tag=MCHLDSM43826_04223
gnl|LeifICM|MCHLDSM43826_contig000051	Prodigal:2.60	CDS	15614	15775	-	ID=MCHLDSM43826_04224;inference=ab initio prediction:Prodigal:2.60;locus_tag=MCHLDSM43826_04224;product=hypothetical protein;protein_id=gnl|LeifICM|MCHLDSM43826_04224
gnl|LeifICM|MCHLDSM43826_contig000051	prokka	gene	15614	15775	-	locus_tag=MCHLDSM43826_04224
gnl|LeifICM|MCHLDSM43826_contig000051	Prodigal:2.60	CDS	16464	16688	+	ID=MCHLDSM43826_04225;inference=ab initio prediction:Prodigal:2.60;locus_tag=MCHLDSM43826_04225;product=hypothetical protein;protein_id=gnl|LeifICM|MCHLDSM43826_04225
gnl|LeifICM|MCHLDSM43826_contig000051	prokka	gene	16464	16688	+	locus_tag=MCHLDSM43826_04225
gnl|LeifICM|MCHLDSM43826_contig000051	Prodigal:2.60	CDS	16685	16915	-	ID=MCHLDSM43826_04226;inference=ab initio prediction:Prodigal:2.60;locus_tag=MCHLDSM43826_04226;product=hypothetical protein;protein_id=gnl|LeifICM|MCHLDSM43826_04226
gnl|LeifICM|MCHLDSM43826_contig000051	prokka	gene	16685	16915	-	locus_tag=MCHLDSM43826_04226
gnl|LeifICM|MCHLDSM43826_contig000051	Prodigal:2.60	CDS	17363	17461	-	ID=MCHLDSM43826_04227;inference=ab initio prediction:Prodigal:2.60;locus_tag=MCHLDSM43826_04227;product=hypothetical protein;protein_id=gnl|LeifICM|MCHLDSM43826_04227
gnl|LeifICM|MCHLDSM43826_contig000051	prokka	gene	17363	17461	-	locus_tag=MCHLDSM43826_04227
gnl|LeifICM|MCHLDSM43826_contig000051	Prodigal:2.60	CDS	17458	17595	-	ID=MCHLDSM43826_04228;inference=ab initio prediction:Prodigal:2.60;locus_tag=MCHLDSM43826_04228;product=hypothetical protein;protein_id=gnl|LeifICM|MCHLDSM43826_04228
gnl|LeifICM|MCHLDSM43826_contig000051	prokka	gene	17458	17595	-	locus_tag=MCHLDSM43826_04228
gnl|LeifICM|MCHLDSM43826_contig000051	Prodigal:2.60	CDS	17564	17749	-	ID=MCHLDSM43826_04229;inference=ab initio prediction:Prodigal:2.60,protein motif:Pfam:PF01527.14;locus_tag=MCHLDSM43826_04229;product=Transposase;protein_id=gnl|LeifICM|MCHLDSM43826_04229
gnl|LeifICM|MCHLDSM43826_contig000051	prokka	gene	17564	17749	-	locus_tag=MCHLDSM43826_04229
gnl|LeifICM|MCHLDSM43826_contig000051	Prodigal:2.60	CDS	17942	18367	-	ID=MCHLDSM43826_04230;inference=ab initio prediction:Prodigal:2.60;locus_tag=MCHLDSM43826_04230;product=hypothetical protein;protein_id=gnl|LeifICM|MCHLDSM43826_04230
gnl|LeifICM|MCHLDSM43826_contig000051	prokka	gene	17942	18367	-	locus_tag=MCHLDSM43826_04230
gnl|LeifICM|MCHLDSM43826_contig000051	Prodigal:2.60	CDS	19235	20038	+	ID=MCHLDSM43826_04231;inference=ab initio prediction:Prodigal:2.60,protein motif:Pfam:PF05552.6;locus_tag=MCHLDSM43826_04231;note=Conserved TM helix;product=hypothetical protein;protein_id=gnl|LeifICM|MCHLDSM43826_04231
gnl|LeifICM|MCHLDSM43826_contig000051	prokka	gene	19235	20038	+	locus_tag=MCHLDSM43826_04231
gnl|LeifICM|MCHLDSM43826_contig000051	Prodigal:2.60	CDS	20145	20846	+	ID=MCHLDSM43826_04232;inference=ab initio prediction:Prodigal:2.60;locus_tag=MCHLDSM43826_04232;product=hypothetical protein;protein_id=gnl|LeifICM|MCHLDSM43826_04232
gnl|LeifICM|MCHLDSM43826_contig000051	prokka	gene	20145	20846	+	locus_tag=MCHLDSM43826_04232
gnl|LeifICM|MCHLDSM43826_contig000051	Prodigal:2.60	CDS	20898	21206	+	ID=MCHLDSM43826_04233;inference=ab initio prediction:Prodigal:2.60,protein motif:Pfam:PF01527.14;locus_tag=MCHLDSM43826_04233;product=Transposase;protein_id=gnl|LeifICM|MCHLDSM43826_04233
gnl|LeifICM|MCHLDSM43826_contig000051	prokka	gene	20898	21206	+	locus_tag=MCHLDSM43826_04233
gnl|LeifICM|MCHLDSM43826_contig000051	Prodigal:2.60	CDS	21239	22048	+	ID=MCHLDSM43826_04234;inference=ab initio prediction:Prodigal:2.60,protein motif:Pfam:PF00665.20;locus_tag=MCHLDSM43826_04234;product=Integrase core domain protein;protein_id=gnl|LeifICM|MCHLDSM43826_04234
gnl|LeifICM|MCHLDSM43826_contig000051	prokka	gene	21239	22048	+	locus_tag=MCHLDSM43826_04234
gnl|LeifICM|MCHLDSM43826_contig000051	Prodigal:2.60	CDS	22750	22989	+	ID=MCHLDSM43826_04235;inference=ab initio prediction:Prodigal:2.60;locus_tag=MCHLDSM43826_04235;product=hypothetical protein;protein_id=gnl|LeifICM|MCHLDSM43826_04235
gnl|LeifICM|MCHLDSM43826_contig000051	prokka	gene	22750	22989	+	locus_tag=MCHLDSM43826_04235
gnl|LeifICM|MCHLDSM43826_contig000051	Prodigal:2.60	CDS	23067	23405	-	ID=MCHLDSM43826_04236;inference=ab initio prediction:Prodigal:2.60,protein motif:CLUSTERS:PRK06526;locus_tag=MCHLDSM43826_04236;product=transposase;protein_id=gnl|LeifICM|MCHLDSM43826_04236
gnl|LeifICM|MCHLDSM43826_contig000051	prokka	gene	23067	23405	-	locus_tag=MCHLDSM43826_04236
gnl|LeifICM|MCHLDSM43826_contig000051	Prodigal:2.60	CDS	23412	23843	-	ID=MCHLDSM43826_04237;inference=ab initio prediction:Prodigal:2.60,protein motif:CLUSTERS:PRK09183;locus_tag=MCHLDSM43826_04237;product=transposase/IS protein;protein_id=gnl|LeifICM|MCHLDSM43826_04237
gnl|LeifICM|MCHLDSM43826_contig000051	prokka	gene	23412	23843	-	locus_tag=MCHLDSM43826_04237
gnl|LeifICM|MCHLDSM43826_contig000051	Prodigal:2.60	CDS	23840	25357	-	ID=MCHLDSM43826_04238;inference=ab initio prediction:Prodigal:2.60,protein motif:Pfam:PF00665.20;locus_tag=MCHLDSM43826_04238;product=Integrase core domain protein;protein_id=gnl|LeifICM|MCHLDSM43826_04238
gnl|LeifICM|MCHLDSM43826_contig000051	prokka	gene	23840	25357	-	locus_tag=MCHLDSM43826_04238
gnl|LeifICM|MCHLDSM43826_contig000051	Prodigal:2.60	CDS	26302	27924	+	ID=MCHLDSM43826_04239;inference=ab initio prediction:Prodigal:2.60;locus_tag=MCHLDSM43826_04239;product=hypothetical protein;protein_id=gnl|LeifICM|MCHLDSM43826_04239
gnl|LeifICM|MCHLDSM43826_contig000051	prokka	gene	26302	27924	+	locus_tag=MCHLDSM43826_04239
gnl|LeifICM|MCHLDSM43826_contig000051	Prodigal:2.60	CDS	27899	28048	-	ID=MCHLDSM43826_04240;inference=ab initio prediction:Prodigal:2.60;locus_tag=MCHLDSM43826_04240;product=hypothetical protein;protein_id=gnl|LeifICM|MCHLDSM43826_04240
gnl|LeifICM|MCHLDSM43826_contig000051	prokka	gene	27899	28048	-	locus_tag=MCHLDSM43826_04240
gnl|LeifICM|MCHLDSM43826_contig000051	Prodigal:2.60	CDS	28599	29582	+	ID=MCHLDSM43826_04241;eC_number=3.6.4.12;gene=rep;inference=ab initio prediction:Prodigal:2.60,similar to AA sequence:UniProtKB:P09980;locus_tag=MCHLDSM43826_04241;product=ATP-dependent DNA helicase Rep;protein_id=gnl|LeifICM|MCHLDSM43826_04241
gnl|LeifICM|MCHLDSM43826_contig000051	prokka	gene	28599	29582	+	gene=rep;locus_tag=MCHLDSM43826_04241
gnl|LeifICM|MCHLDSM43826_contig000051	Prodigal:2.60	CDS	30250	30966	+	ID=MCHLDSM43826_04242;inference=ab initio prediction:Prodigal:2.60,protein motif:Pfam:PF08751.5;locus_tag=MCHLDSM43826_04242;product=TrwC relaxase;protein_id=gnl|LeifICM|MCHLDSM43826_04242
gnl|LeifICM|MCHLDSM43826_contig000051	prokka	gene	30250	30966	+	locus_tag=MCHLDSM43826_04242
gnl|LeifICM|MCHLDSM43826_contig000051	Prodigal:2.60	CDS	30978	31184	+	ID=MCHLDSM43826_04243;inference=ab initio prediction:Prodigal:2.60,protein motif:Pfam:PF08751.5;locus_tag=MCHLDSM43826_04243;product=TrwC relaxase;protein_id=gnl|LeifICM|MCHLDSM43826_04243
gnl|LeifICM|MCHLDSM43826_contig000051	prokka	gene	30978	31184	+	locus_tag=MCHLDSM43826_04243
gnl|LeifICM|MCHLDSM43826_contig000063	Prodigal:2.60	CDS	159	617	-	ID=MCHLDSM43826_04763;inference=ab initio prediction:Prodigal:2.60;locus_tag=MCHLDSM43826_04763;product=hypothetical protein;protein_id=gnl|LeifICM|MCHLDSM43826_04763
gnl|LeifICM|MCHLDSM43826_contig000063	prokka	gene	159	617	-	locus_tag=MCHLDSM43826_04763
gnl|LeifICM|MCHLDSM43826_contig000063	Prodigal:2.60	CDS	998	1657	-	ID=MCHLDSM43826_04764;inference=ab initio prediction:Prodigal:2.60;locus_tag=MCHLDSM43826_04764;product=hypothetical protein;protein_id=gnl|LeifICM|MCHLDSM43826_04764
gnl|LeifICM|MCHLDSM43826_contig000063	prokka	gene	998	1657	-	locus_tag=MCHLDSM43826_04764
gnl|LeifICM|MCHLDSM43826_contig000063	Prodigal:2.60	CDS	2045	2530	-	ID=MCHLDSM43826_04765;inference=ab initio prediction:Prodigal:2.60;locus_tag=MCHLDSM43826_04765;product=hypothetical protein;protein_id=gnl|LeifICM|MCHLDSM43826_04765
gnl|LeifICM|MCHLDSM43826_contig000063	prokka	gene	2045	2530	-	locus_tag=MCHLDSM43826_04765
gnl|LeifICM|MCHLDSM43826_contig000063	Prodigal:2.60	CDS	2610	3185	-	ID=MCHLDSM43826_04766;inference=ab initio prediction:Prodigal:2.60;locus_tag=MCHLDSM43826_04766;product=hypothetical protein;protein_id=gnl|LeifICM|MCHLDSM43826_04766
gnl|LeifICM|MCHLDSM43826_contig000063	prokka	gene	2610	3185	-	locus_tag=MCHLDSM43826_04766
gnl|LeifICM|MCHLDSM43826_contig000063	Prodigal:2.60	CDS	3688	3975	-	ID=MCHLDSM43826_04767;inference=ab initio prediction:Prodigal:2.60;locus_tag=MCHLDSM43826_04767;product=hypothetical protein;protein_id=gnl|LeifICM|MCHLDSM43826_04767
gnl|LeifICM|MCHLDSM43826_contig000063	prokka	gene	3688	3975	-	locus_tag=MCHLDSM43826_04767
gnl|LeifICM|MCHLDSM43826_contig000063	Prodigal:2.60	CDS	4053	4592	-	ID=MCHLDSM43826_04768;inference=ab initio prediction:Prodigal:2.60;locus_tag=MCHLDSM43826_04768;product=hypothetical protein;protein_id=gnl|LeifICM|MCHLDSM43826_04768
gnl|LeifICM|MCHLDSM43826_contig000063	prokka	gene	4053	4592	-	locus_tag=MCHLDSM43826_04768
gnl|LeifICM|MCHLDSM43826_contig000063	Prodigal:2.60	CDS	5203	5772	-	ID=MCHLDSM43826_04769;inference=ab initio prediction:Prodigal:2.60;locus_tag=MCHLDSM43826_04769;product=hypothetical protein;protein_id=gnl|LeifICM|MCHLDSM43826_04769
gnl|LeifICM|MCHLDSM43826_contig000063	prokka	gene	5203	5772	-	locus_tag=MCHLDSM43826_04769
gnl|LeifICM|MCHLDSM43826_contig000063	Prodigal:2.60	CDS	5958	6149	-	ID=MCHLDSM43826_04770;inference=ab initio prediction:Prodigal:2.60;locus_tag=MCHLDSM43826_04770;product=hypothetical protein;protein_id=gnl|LeifICM|MCHLDSM43826_04770
gnl|LeifICM|MCHLDSM43826_contig000063	prokka	gene	5958	6149	-	locus_tag=MCHLDSM43826_04770
gnl|LeifICM|MCHLDSM43826_contig000063	Prodigal:2.60	CDS	6149	6769	-	ID=MCHLDSM43826_04771;inference=ab initio prediction:Prodigal:2.60;locus_tag=MCHLDSM43826_04771;product=hypothetical protein;protein_id=gnl|LeifICM|MCHLDSM43826_04771
gnl|LeifICM|MCHLDSM43826_contig000063	prokka	gene	6149	6769	-	locus_tag=MCHLDSM43826_04771
gnl|LeifICM|MCHLDSM43826_contig000063	Prodigal:2.60	CDS	6766	7404	-	ID=MCHLDSM43826_04772;inference=ab initio prediction:Prodigal:2.60;locus_tag=MCHLDSM43826_04772;product=hypothetical protein;protein_id=gnl|LeifICM|MCHLDSM43826_04772
gnl|LeifICM|MCHLDSM43826_contig000063	prokka	gene	6766	7404	-	locus_tag=MCHLDSM43826_04772
gnl|LeifICM|MCHLDSM43826_contig000063	Prodigal:2.60	CDS	7434	7601	-	ID=MCHLDSM43826_04773;gene=nrdH_2;inference=ab initio prediction:Prodigal:2.60,similar to AA sequence:UniProtKB:P0AC65;locus_tag=MCHLDSM43826_04773;product=Glutaredoxin-like protein NrdH;protein_id=gnl|LeifICM|MCHLDSM43826_04773
gnl|LeifICM|MCHLDSM43826_contig000063	prokka	gene	7434	7601	-	gene=nrdH_2;locus_tag=MCHLDSM43826_04773
gnl|LeifICM|MCHLDSM43826_contig000067	Prodigal:2.60	CDS	279	734	+	ID=MCHLDSM43826_05957;eC_number=2.7.13.3;gene=phoR_2;inference=ab initio prediction:Prodigal:2.60,similar to AA sequence:UniProtKB:P23545;locus_tag=MCHLDSM43826_05957;product=Alkaline phosphatase synthesis sensor protein PhoR;protein_id=gnl|LeifICM|MCHLDSM43826_05957
gnl|LeifICM|MCHLDSM43826_contig000067	prokka	gene	279	734	+	gene=phoR_2;locus_tag=MCHLDSM43826_05957
gnl|LeifICM|MCHLDSM43826_contig000067	Prodigal:2.60	CDS	741	1322	-	ID=MCHLDSM43826_05958;inference=ab initio prediction:Prodigal:2.60;locus_tag=MCHLDSM43826_05958;product=hypothetical protein;protein_id=gnl|LeifICM|MCHLDSM43826_05958
gnl|LeifICM|MCHLDSM43826_contig000067	prokka	gene	741	1322	-	locus_tag=MCHLDSM43826_05958
gnl|LeifICM|MCHLDSM43826_contig000067	Prodigal:2.60	CDS	1603	1992	-	ID=MCHLDSM43826_05959;inference=ab initio prediction:Prodigal:2.60;locus_tag=MCHLDSM43826_05959;product=hypothetical protein;protein_id=gnl|LeifICM|MCHLDSM43826_05959
gnl|LeifICM|MCHLDSM43826_contig000067	prokka	gene	1603	1992	-	locus_tag=MCHLDSM43826_05959
gnl|LeifICM|MCHLDSM43826_contig000067	Prodigal:2.60	CDS	2714	3523	+	ID=MCHLDSM43826_05960;inference=ab initio prediction:Prodigal:2.60;locus_tag=MCHLDSM43826_05960;product=hypothetical protein;protein_id=gnl|LeifICM|MCHLDSM43826_05960
gnl|LeifICM|MCHLDSM43826_contig000067	prokka	gene	2714	3523	+	locus_tag=MCHLDSM43826_05960
gnl|LeifICM|MCHLDSM43826_contig000067	Prodigal:2.60	CDS	3654	4652	+	ID=MCHLDSM43826_05961;inference=ab initio prediction:Prodigal:2.60,protein motif:Pfam:PF04116.7;locus_tag=MCHLDSM43826_05961;product=Fatty acid hydroxylase superfamily protein;protein_id=gnl|LeifICM|MCHLDSM43826_05961
gnl|LeifICM|MCHLDSM43826_contig000067	SignalP:4.1	sig_peptide	3654	3673	+	inference=ab initio prediction:SignalP:4.1;note=predicted cleavage at residue 20;product=putative signal peptide
gnl|LeifICM|MCHLDSM43826_contig000067	prokka	gene	3654	4652	+	locus_tag=MCHLDSM43826_05961
gnl|LeifICM|MCHLDSM43826_contig000067	Prodigal:2.60	CDS	4991	6214	+	ID=MCHLDSM43826_05962;eC_number=2.-.-.-;gene=lppS_22;inference=ab initio prediction:Prodigal:2.60,similar to AA sequence:UniProtKB:Q8NMT9;locus_tag=MCHLDSM43826_05962;product=Putative L%2CD-transpeptidase LppS precursor;protein_id=gnl|LeifICM|MCHLDSM43826_05962
gnl|LeifICM|MCHLDSM43826_contig000067	SignalP:4.1	sig_peptide	4991	5030	+	inference=ab initio prediction:SignalP:4.1;note=predicted cleavage at residue 40;product=putative signal peptide
gnl|LeifICM|MCHLDSM43826_contig000067	prokka	gene	4991	6214	+	gene=lppS_22;locus_tag=MCHLDSM43826_05962
gnl|LeifICM|MCHLDSM43826_contig000067	Prodigal:2.60	CDS	6998	7510	+	ID=MCHLDSM43826_05963;eC_number=3.4.-.-;gene=ripB_8;inference=ab initio prediction:Prodigal:2.60,similar to AA sequence:UniProtKB:O53169;locus_tag=MCHLDSM43826_05963;product=Peptidoglycan endopeptidase RipB precursor;protein_id=gnl|LeifICM|MCHLDSM43826_05963
gnl|LeifICM|MCHLDSM43826_contig000067	SignalP:4.1	sig_peptide	6998	7038	+	inference=ab initio prediction:SignalP:4.1;note=predicted cleavage at residue 41;product=putative signal peptide
gnl|LeifICM|MCHLDSM43826_contig000067	prokka	gene	6998	7510	+	gene=ripB_8;locus_tag=MCHLDSM43826_05963
gnl|LeifICM|MCHLDSM43826_contig000067	Prodigal:2.60	CDS	7672	8364	-	ID=MCHLDSM43826_05964;gene=walR_2;inference=ab initio prediction:Prodigal:2.60,similar to AA sequence:UniProtKB:Q9RDT5;locus_tag=MCHLDSM43826_05964;product=Transcriptional regulatory protein WalR;protein_id=gnl|LeifICM|MCHLDSM43826_05964
gnl|LeifICM|MCHLDSM43826_contig000067	prokka	gene	7672	8364	-	gene=walR_2;locus_tag=MCHLDSM43826_05964
gnl|LeifICM|MCHLDSM43826_contig000067	Prodigal:2.60	CDS	8794	9714	-	ID=MCHLDSM43826_05965;gene=htpX_5;inference=ab initio prediction:Prodigal:2.60,protein motif:HAMAP:MF_00188;locus_tag=MCHLDSM43826_05965;product=Protease HtpX;protein_id=gnl|LeifICM|MCHLDSM43826_05965
gnl|LeifICM|MCHLDSM43826_contig000067	prokka	gene	8794	9714	-	gene=htpX_5;locus_tag=MCHLDSM43826_05965
gnl|LeifICM|MCHLDSM43826_contig000067	Prodigal:2.60	CDS	9711	9863	-	ID=MCHLDSM43826_05966;inference=ab initio prediction:Prodigal:2.60;locus_tag=MCHLDSM43826_05966;product=hypothetical protein;protein_id=gnl|LeifICM|MCHLDSM43826_05966
gnl|LeifICM|MCHLDSM43826_contig000067	prokka	gene	9711	9863	-	locus_tag=MCHLDSM43826_05966

## Sheet: MobuDSM
M. obuense DSM plasmid fragments
Scaffold ID	Tool Name	Type	Start	End	Strand
gnl|LeifICM|MOBUDSM44075_contig000023	Prodigal:2.60	CDS	688	1911	+	ID=MOBUDSM44075_03610;gene=xerC_2;inference=ab initio prediction:Prodigal:2.60,similar to AA sequence:UniProtKB:P39776;locus_tag=MOBUDSM44075_03610;product=Tyrosine recombinase XerC;protein_id=gnl|LeifICM|MOBUDSM44075_03610
gnl|LeifICM|MOBUDSM44075_contig000023	prokka	gene	688	1911	+	gene=xerC_2;locus_tag=MOBUDSM44075_03610
gnl|LeifICM|MOBUDSM44075_contig000023	Prodigal:2.60	CDS	1911	2693	+	ID=MOBUDSM44075_03611;inference=ab initio prediction:Prodigal:2.60;locus_tag=MOBUDSM44075_03611;product=hypothetical protein;protein_id=gnl|LeifICM|MOBUDSM44075_03611
gnl|LeifICM|MOBUDSM44075_contig000023	prokka	gene	1911	2693	+	locus_tag=MOBUDSM44075_03611
gnl|LeifICM|MOBUDSM44075_contig000023	Prodigal:2.60	CDS	2883	4481	+	ID=MOBUDSM44075_03612;inference=ab initio prediction:Prodigal:2.60;locus_tag=MOBUDSM44075_03612;product=hypothetical protein;protein_id=gnl|LeifICM|MOBUDSM44075_03612
gnl|LeifICM|MOBUDSM44075_contig000023	prokka	gene	2883	4481	+	locus_tag=MOBUDSM44075_03612
gnl|LeifICM|MOBUDSM44075_contig000023	Prodigal:2.60	CDS	4478	5080	+	ID=MOBUDSM44075_03613;gene=dnaA_1;inference=ab initio prediction:Prodigal:2.60,similar to AA sequence:UniProtKB:Q9ZH75;locus_tag=MOBUDSM44075_03613;product=Chromosomal replication initiator protein DnaA;protein_id=gnl|LeifICM|MOBUDSM44075_03613
gnl|LeifICM|MOBUDSM44075_contig000023	prokka	gene	4478	5080	+	gene=dnaA_1;locus_tag=MOBUDSM44075_03613
gnl|LeifICM|MOBUDSM44075_contig000023	Prodigal:2.60	CDS	5174	6361	+	ID=MOBUDSM44075_03614;gene=xerC_3;inference=ab initio prediction:Prodigal:2.60,similar to AA sequence:UniProtKB:P44818;locus_tag=MOBUDSM44075_03614;product=Tyrosine recombinase XerC;protein_id=gnl|LeifICM|MOBUDSM44075_03614
gnl|LeifICM|MOBUDSM44075_contig000023	prokka	gene	5174	6361	+	gene=xerC_3;locus_tag=MOBUDSM44075_03614
gnl|LeifICM|MOBUDSM44075_contig000023	Prodigal:2.60	CDS	6358	7287	+	ID=MOBUDSM44075_03615;gene=xerD_1;inference=ab initio prediction:Prodigal:2.60,similar to AA sequence:UniProtKB:P0A0P0;locus_tag=MOBUDSM44075_03615;product=Tyrosine recombinase XerD;protein_id=gnl|LeifICM|MOBUDSM44075_03615
gnl|LeifICM|MOBUDSM44075_contig000023	prokka	gene	6358	7287	+	gene=xerD_1;locus_tag=MOBUDSM44075_03615
gnl|LeifICM|MOBUDSM44075_contig000023	Prodigal:2.60	CDS	7284	8273	+	ID=MOBUDSM44075_03616;gene=xerD_2;inference=ab initio prediction:Prodigal:2.60,similar to AA sequence:UniProtKB:P0A2P6;locus_tag=MOBUDSM44075_03616;product=Tyrosine recombinase XerD;protein_id=gnl|LeifICM|MOBUDSM44075_03616
gnl|LeifICM|MOBUDSM44075_contig000023	prokka	gene	7284	8273	+	gene=xerD_2;locus_tag=MOBUDSM44075_03616
gnl|LeifICM|MOBUDSM44075_contig000023	Prodigal:2.60	CDS	8700	10322	+	ID=MOBUDSM44075_03617;gene=xerC_4;inference=ab initio prediction:Prodigal:2.60,protein motif:HAMAP:MF_01808;locus_tag=MOBUDSM44075_03617;product=Tyrosine recombinase XerC;protein_id=gnl|LeifICM|MOBUDSM44075_03617
gnl|LeifICM|MOBUDSM44075_contig000023	prokka	gene	8700	10322	+	gene=xerC_4;locus_tag=MOBUDSM44075_03617
gnl|LeifICM|MOBUDSM44075_contig000023	Prodigal:2.60	CDS	10517	10852	+	ID=MOBUDSM44075_03618;gene=arsR_1;inference=ab initio prediction:Prodigal:2.60,similar to AA sequence:UniProtKB:P45949;locus_tag=MOBUDSM44075_03618;product=Arsenical resistance operon repressor;protein_id=gnl|LeifICM|MOBUDSM44075_03618
gnl|LeifICM|MOBUDSM44075_contig000023	prokka	gene	10517	10852	+	gene=arsR_1;locus_tag=MOBUDSM44075_03618
gnl|LeifICM|MOBUDSM44075_contig000023	Prodigal:2.60	CDS	10849	11961	+	ID=MOBUDSM44075_03619;inference=ab initio prediction:Prodigal:2.60,protein motif:Pfam:PF01758.10;locus_tag=MOBUDSM44075_03619;product=Sodium Bile acid symporter family protein;protein_id=gnl|LeifICM|MOBUDSM44075_03619
gnl|LeifICM|MOBUDSM44075_contig000023	prokka	gene	10849	11961	+	locus_tag=MOBUDSM44075_03619
gnl|LeifICM|MOBUDSM44075_contig000023	Prodigal:2.60	CDS	11966	12637	+	ID=MOBUDSM44075_03620;eC_number=2.8.4.2;gene=arsC1_1;inference=ab initio prediction:Prodigal:2.60,similar to AA sequence:UniProtKB:P0DKS5;locus_tag=MOBUDSM44075_03620;product=Arsenate-mycothiol transferase ArsC1;protein_id=gnl|LeifICM|MOBUDSM44075_03620
gnl|LeifICM|MOBUDSM44075_contig000023	prokka	gene	11966	12637	+	gene=arsC1_1;locus_tag=MOBUDSM44075_03620
gnl|LeifICM|MOBUDSM44075_contig000023	Prodigal:2.60	CDS	12642	13067	+	ID=MOBUDSM44075_03621;eC_number=2.8.4.2;gene=arsC1_2;inference=ab initio prediction:Prodigal:2.60,similar to AA sequence:UniProtKB:P0DKS5;locus_tag=MOBUDSM44075_03621;product=Arsenate-mycothiol transferase ArsC1;protein_id=gnl|LeifICM|MOBUDSM44075_03621
gnl|LeifICM|MOBUDSM44075_contig000023	prokka	gene	12642	13067	+	gene=arsC1_2;locus_tag=MOBUDSM44075_03621
gnl|LeifICM|MOBUDSM44075_contig000023	Prodigal:2.60	CDS	13149	14558	+	ID=MOBUDSM44075_03622;eC_number=1.8.1.14;gene=cdr;inference=ab initio prediction:Prodigal:2.60,similar to AA sequence:UniProtKB:O52582;locus_tag=MOBUDSM44075_03622;product=Coenzyme A disulfide reductase;protein_id=gnl|LeifICM|MOBUDSM44075_03622
gnl|LeifICM|MOBUDSM44075_contig000023	prokka	gene	13149	14558	+	gene=cdr;locus_tag=MOBUDSM44075_03622
gnl|LeifICM|MOBUDSM44075_contig000023	Prodigal:2.60	CDS	15035	16006	+	ID=MOBUDSM44075_03623;gene=pstS;inference=ab initio prediction:Prodigal:2.60,similar to AA sequence:UniProtKB:Q7A5Q2;locus_tag=MOBUDSM44075_03623;product=Phosphate-binding protein PstS precursor;protein_id=gnl|LeifICM|MOBUDSM44075_03623
gnl|LeifICM|MOBUDSM44075_contig000023	SignalP:4.1	sig_peptide	15035	15070	+	inference=ab initio prediction:SignalP:4.1;note=predicted cleavage at residue 36;product=putative signal peptide
gnl|LeifICM|MOBUDSM44075_contig000023	prokka	gene	15035	16006	+	gene=pstS;locus_tag=MOBUDSM44075_03623
gnl|LeifICM|MOBUDSM44075_contig000023	Prodigal:2.60	CDS	16003	16968	+	ID=MOBUDSM44075_03624;gene=pstC_2;inference=ab initio prediction:Prodigal:2.60,similar to AA sequence:UniProtKB:P0AGH8;locus_tag=MOBUDSM44075_03624;product=Phosphate transport system permease protein PstC;protein_id=gnl|LeifICM|MOBUDSM44075_03624
gnl|LeifICM|MOBUDSM44075_contig000023	prokka	gene	16003	16968	+	gene=pstC_2;locus_tag=MOBUDSM44075_03624
gnl|LeifICM|MOBUDSM44075_contig000023	Prodigal:2.60	CDS	16968	17876	+	ID=MOBUDSM44075_03625;gene=pstA_2;inference=ab initio prediction:Prodigal:2.60,similar to AA sequence:UniProtKB:P07654;locus_tag=MOBUDSM44075_03625;product=Phosphate transport system permease protein PstA;protein_id=gnl|LeifICM|MOBUDSM44075_03625
gnl|LeifICM|MOBUDSM44075_contig000023	prokka	gene	16968	17876	+	gene=pstA_2;locus_tag=MOBUDSM44075_03625
gnl|LeifICM|MOBUDSM44075_contig000023	Prodigal:2.60	CDS	17873	18814	+	ID=MOBUDSM44075_03626;eC_number=3.6.3.27;gene=pstB;inference=ab initio prediction:Prodigal:2.60,similar to AA sequence:UniProtKB:B8GYG4;locus_tag=MOBUDSM44075_03626;product=Phosphate import ATP-binding protein PstB;protein_id=gnl|LeifICM|MOBUDSM44075_03626
gnl|LeifICM|MOBUDSM44075_contig000023	prokka	gene	17873	18814	+	gene=pstB;locus_tag=MOBUDSM44075_03626
gnl|LeifICM|MOBUDSM44075_contig000023	Prodigal:2.60	CDS	18927	20066	+	ID=MOBUDSM44075_03627;gene=regX3_2;inference=ab initio prediction:Prodigal:2.60,similar to AA sequence:UniProtKB:Q11156;locus_tag=MOBUDSM44075_03627;product=Sensory transduction protein regX3;protein_id=gnl|LeifICM|MOBUDSM44075_03627
gnl|LeifICM|MOBUDSM44075_contig000023	prokka	gene	18927	20066	+	gene=regX3_2;locus_tag=MOBUDSM44075_03627
gnl|LeifICM|MOBUDSM44075_contig000023	Prodigal:2.60	CDS	20077	20757	+	ID=MOBUDSM44075_03628;eC_number=2.8.4.2;gene=arsC1_3;inference=ab initio prediction:Prodigal:2.60,similar to AA sequence:UniProtKB:P0DKS5;locus_tag=MOBUDSM44075_03628;product=Arsenate-mycothiol transferase ArsC1;protein_id=gnl|LeifICM|MOBUDSM44075_03628
gnl|LeifICM|MOBUDSM44075_contig000023	prokka	gene	20077	20757	+	gene=arsC1_3;locus_tag=MOBUDSM44075_03628
gnl|LeifICM|MOBUDSM44075_contig000023	Prodigal:2.60	CDS	20754	20933	+	ID=MOBUDSM44075_03629;inference=ab initio prediction:Prodigal:2.60;locus_tag=MOBUDSM44075_03629;product=hypothetical protein;protein_id=gnl|LeifICM|MOBUDSM44075_03629
gnl|LeifICM|MOBUDSM44075_contig000023	prokka	gene	20754	20933	+	locus_tag=MOBUDSM44075_03629
gnl|LeifICM|MOBUDSM44075_contig000023	Prodigal:2.60	CDS	20930	21880	+	ID=MOBUDSM44075_03630;inference=ab initio prediction:Prodigal:2.60,protein motif:Pfam:PF03457.8;locus_tag=MOBUDSM44075_03630;product=Helicase associated domain protein;protein_id=gnl|LeifICM|MOBUDSM44075_03630
gnl|LeifICM|MOBUDSM44075_contig000023	prokka	gene	20930	21880	+	locus_tag=MOBUDSM44075_03630
gnl|LeifICM|MOBUDSM44075_contig000023	Prodigal:2.60	CDS	21864	23105	-	ID=MOBUDSM44075_03631;inference=ab initio prediction:Prodigal:2.60,protein motif:CLUSTERS:PRK10473;locus_tag=MOBUDSM44075_03631;product=multidrug efflux system protein MdtL;protein_id=gnl|LeifICM|MOBUDSM44075_03631
gnl|LeifICM|MOBUDSM44075_contig000023	prokka	gene	21864	23105	-	locus_tag=MOBUDSM44075_03631
gnl|LeifICM|MOBUDSM44075_contig000023	Prodigal:2.60	CDS	23102	24439	-	ID=MOBUDSM44075_03632;eC_number=1.18.1.2;inference=ab initio prediction:Prodigal:2.60,protein motif:HAMAP:MF_01685;locus_tag=MOBUDSM44075_03632;product=Ferredoxin--NADP reductase;protein_id=gnl|LeifICM|MOBUDSM44075_03632
gnl|LeifICM|MOBUDSM44075_contig000023	prokka	gene	23102	24439	-	locus_tag=MOBUDSM44075_03632
gnl|LeifICM|MOBUDSM44075_contig000023	Prodigal:2.60	CDS	24478	24888	+	ID=MOBUDSM44075_03633;gene=arsR_2;inference=ab initio prediction:Prodigal:2.60,similar to AA sequence:UniProtKB:P45949;locus_tag=MOBUDSM44075_03633;product=Arsenical resistance operon repressor;protein_id=gnl|LeifICM|MOBUDSM44075_03633
gnl|LeifICM|MOBUDSM44075_contig000023	prokka	gene	24478	24888	+	gene=arsR_2;locus_tag=MOBUDSM44075_03633
gnl|LeifICM|MOBUDSM44075_contig000023	Prodigal:2.60	CDS	25230	25460	+	ID=MOBUDSM44075_03634;inference=ab initio prediction:Prodigal:2.60;locus_tag=MOBUDSM44075_03634;product=hypothetical protein;protein_id=gnl|LeifICM|MOBUDSM44075_03634
gnl|LeifICM|MOBUDSM44075_contig000023	prokka	gene	25230	25460	+	locus_tag=MOBUDSM44075_03634
gnl|LeifICM|MOBUDSM44075_contig000023	Prodigal:2.60	CDS	25548	25895	-	ID=MOBUDSM44075_03635;inference=ab initio prediction:Prodigal:2.60;locus_tag=MOBUDSM44075_03635;product=hypothetical protein;protein_id=gnl|LeifICM|MOBUDSM44075_03635
gnl|LeifICM|MOBUDSM44075_contig000023	prokka	gene	25548	25895	-	locus_tag=MOBUDSM44075_03635
gnl|LeifICM|MOBUDSM44075_contig000023	Prodigal:2.60	CDS	26314	26652	-	ID=MOBUDSM44075_03636;eC_number=3.1.31.1;gene=nucH;inference=ab initio prediction:Prodigal:2.60,similar to AA sequence:UniProtKB:P43270;locus_tag=MOBUDSM44075_03636;product=Thermonuclease precursor;protein_id=gnl|LeifICM|MOBUDSM44075_03636
gnl|LeifICM|MOBUDSM44075_contig000023	prokka	gene	26314	26652	-	gene=nucH;locus_tag=MOBUDSM44075_03636
gnl|LeifICM|MOBUDSM44075_contig000023	SignalP:4.1	sig_peptide	26624	26652	-	inference=ab initio prediction:SignalP:4.1;note=predicted cleavage at residue 29;product=putative signal peptide
gnl|LeifICM|MOBUDSM44075_contig000023	Prodigal:2.60	CDS	26708	27460	-	ID=MOBUDSM44075_03637;inference=ab initio prediction:Prodigal:2.60,similar to AA sequence:UniProtKB:P67704;locus_tag=MOBUDSM44075_03637;product=putative HTH-type transcriptional regulator/MT0026;protein_id=gnl|LeifICM|MOBUDSM44075_03637
gnl|LeifICM|MOBUDSM44075_contig000023	prokka	gene	26708	27460	-	locus_tag=MOBUDSM44075_03637
gnl|LeifICM|MOBUDSM44075_contig000023	Prodigal:2.60	CDS	27672	27968	+	ID=MOBUDSM44075_03638;gene=whiB6_1;inference=ab initio prediction:Prodigal:2.60,similar to AA sequence:UniProtKB:P96215;locus_tag=MOBUDSM44075_03638;product=putative transcriptional regulator WhiB6;protein_id=gnl|LeifICM|MOBUDSM44075_03638
gnl|LeifICM|MOBUDSM44075_contig000023	prokka	gene	27672	27968	+	gene=whiB6_1;locus_tag=MOBUDSM44075_03638
gnl|LeifICM|MOBUDSM44075_contig000023	Prodigal:2.60	CDS	28344	28697	+	ID=MOBUDSM44075_03639;inference=ab initio prediction:Prodigal:2.60;locus_tag=MOBUDSM44075_03639;product=hypothetical protein;protein_id=gnl|LeifICM|MOBUDSM44075_03639
gnl|LeifICM|MOBUDSM44075_contig000023	prokka	gene	28344	28697	+	locus_tag=MOBUDSM44075_03639
gnl|LeifICM|MOBUDSM44075_contig000023	Prodigal:2.60	CDS	28814	29218	+	ID=MOBUDSM44075_03640;inference=ab initio prediction:Prodigal:2.60;locus_tag=MOBUDSM44075_03640;product=hypothetical protein;protein_id=gnl|LeifICM|MOBUDSM44075_03640
gnl|LeifICM|MOBUDSM44075_contig000023	prokka	gene	28814	29218	+	locus_tag=MOBUDSM44075_03640
gnl|LeifICM|MOBUDSM44075_contig000023	Prodigal:2.60	CDS	30386	30778	+	ID=MOBUDSM44075_03641;inference=ab initio prediction:Prodigal:2.60;locus_tag=MOBUDSM44075_03641;product=hypothetical protein;protein_id=gnl|LeifICM|MOBUDSM44075_03641
gnl|LeifICM|MOBUDSM44075_contig000023	prokka	gene	30386	30778	+	locus_tag=MOBUDSM44075_03641
gnl|LeifICM|MOBUDSM44075_contig000023	Prodigal:2.60	CDS	30795	31883	-	ID=MOBUDSM44075_03642;inference=ab initio prediction:Prodigal:2.60;locus_tag=MOBUDSM44075_03642;product=hypothetical protein;protein_id=gnl|LeifICM|MOBUDSM44075_03642
gnl|LeifICM|MOBUDSM44075_contig000023	prokka	gene	30795	31883	-	locus_tag=MOBUDSM44075_03642
gnl|LeifICM|MOBUDSM44075_contig000023	Prodigal:2.60	CDS	31933	32460	-	ID=MOBUDSM44075_03643;inference=ab initio prediction:Prodigal:2.60;locus_tag=MOBUDSM44075_03643;product=hypothetical protein;protein_id=gnl|LeifICM|MOBUDSM44075_03643
gnl|LeifICM|MOBUDSM44075_contig000023	prokka	gene	31933	32460	-	locus_tag=MOBUDSM44075_03643
gnl|LeifICM|MOBUDSM44075_contig000023	SignalP:4.1	sig_peptide	32409	32460	-	inference=ab initio prediction:SignalP:4.1;note=predicted cleavage at residue 52;product=putative signal peptide
gnl|LeifICM|MOBUDSM44075_contig000023	Prodigal:2.60	CDS	32510	33229	-	ID=MOBUDSM44075_03644;inference=ab initio prediction:Prodigal:2.60;locus_tag=MOBUDSM44075_03644;product=hypothetical protein;protein_id=gnl|LeifICM|MOBUDSM44075_03644
gnl|LeifICM|MOBUDSM44075_contig000023	prokka	gene	32510	33229	-	locus_tag=MOBUDSM44075_03644
gnl|LeifICM|MOBUDSM44075_contig000023	Prodigal:2.60	CDS	33248	34120	-	ID=MOBUDSM44075_03645;inference=ab initio prediction:Prodigal:2.60,protein motif:Pfam:PF01656.17;locus_tag=MOBUDSM44075_03645;product=CobQ/CobB/MinD/ParA nucleotide binding domain protein;protein_id=gnl|LeifICM|MOBUDSM44075_03645
gnl|LeifICM|MOBUDSM44075_contig000023	prokka	gene	33248	34120	-	locus_tag=MOBUDSM44075_03645
gnl|LeifICM|MOBUDSM44075_contig000023	Prodigal:2.60	CDS	34942	35250	-	ID=MOBUDSM44075_03646;inference=ab initio prediction:Prodigal:2.60;locus_tag=MOBUDSM44075_03646;product=hypothetical protein;protein_id=gnl|LeifICM|MOBUDSM44075_03646
gnl|LeifICM|MOBUDSM44075_contig000023	prokka	gene	34942	35250	-	locus_tag=MOBUDSM44075_03646
gnl|LeifICM|MOBUDSM44075_contig000023	Prodigal:2.60	CDS	35357	35635	-	ID=MOBUDSM44075_03647;inference=ab initio prediction:Prodigal:2.60;locus_tag=MOBUDSM44075_03647;product=hypothetical protein;protein_id=gnl|LeifICM|MOBUDSM44075_03647
gnl|LeifICM|MOBUDSM44075_contig000023	prokka	gene	35357	35635	-	locus_tag=MOBUDSM44075_03647
gnl|LeifICM|MOBUDSM44075_contig000023	Prodigal:2.60	CDS	35691	36248	-	ID=MOBUDSM44075_03648;inference=ab initio prediction:Prodigal:2.60;locus_tag=MOBUDSM44075_03648;product=hypothetical protein;protein_id=gnl|LeifICM|MOBUDSM44075_03648
gnl|LeifICM|MOBUDSM44075_contig000023	prokka	gene	35691	36248	-	locus_tag=MOBUDSM44075_03648
gnl|LeifICM|MOBUDSM44075_contig000023	Prodigal:2.60	CDS	36293	37492	-	ID=MOBUDSM44075_03649;inference=ab initio prediction:Prodigal:2.60;locus_tag=MOBUDSM44075_03649;product=hypothetical protein;protein_id=gnl|LeifICM|MOBUDSM44075_03649
gnl|LeifICM|MOBUDSM44075_contig000023	prokka	gene	36293	37492	-	locus_tag=MOBUDSM44075_03649
gnl|LeifICM|MOBUDSM44075_contig000023	Prodigal:2.60	CDS	37950	38654	+	ID=MOBUDSM44075_03650;inference=ab initio prediction:Prodigal:2.60;locus_tag=MOBUDSM44075_03650;product=hypothetical protein;protein_id=gnl|LeifICM|MOBUDSM44075_03650
gnl|LeifICM|MOBUDSM44075_contig000023	prokka	gene	37950	38654	+	locus_tag=MOBUDSM44075_03650
gnl|LeifICM|MOBUDSM44075_contig000023	Prodigal:2.60	CDS	38733	39116	-	ID=MOBUDSM44075_03651;inference=ab initio prediction:Prodigal:2.60;locus_tag=MOBUDSM44075_03651;product=hypothetical protein;protein_id=gnl|LeifICM|MOBUDSM44075_03651
gnl|LeifICM|MOBUDSM44075_contig000023	prokka	gene	38733	39116	-	locus_tag=MOBUDSM44075_03651
gnl|LeifICM|MOBUDSM44075_contig000023	Prodigal:2.60	CDS	39207	39380	-	ID=MOBUDSM44075_03652;inference=ab initio prediction:Prodigal:2.60;locus_tag=MOBUDSM44075_03652;product=hypothetical protein;protein_id=gnl|LeifICM|MOBUDSM44075_03652
gnl|LeifICM|MOBUDSM44075_contig000023	prokka	gene	39207	39380	-	locus_tag=MOBUDSM44075_03652
gnl|LeifICM|MOBUDSM44075_contig000023	Prodigal:2.60	CDS	39407	39937	-	ID=MOBUDSM44075_03653;inference=ab initio prediction:Prodigal:2.60,protein motif:Pfam:PF00665.20;locus_tag=MOBUDSM44075_03653;product=Integrase core domain protein;protein_id=gnl|LeifICM|MOBUDSM44075_03653
gnl|LeifICM|MOBUDSM44075_contig000023	prokka	gene	39407	39937	-	locus_tag=MOBUDSM44075_03653
gnl|LeifICM|MOBUDSM44075_contig000023	Prodigal:2.60	CDS	40027	41373	-	ID=MOBUDSM44075_03654;inference=ab initio prediction:Prodigal:2.60,protein motif:Pfam:PF00872.12;locus_tag=MOBUDSM44075_03654;product=Transposase%2C Mutator family;protein_id=gnl|LeifICM|MOBUDSM44075_03654
gnl|LeifICM|MOBUDSM44075_contig000023	prokka	gene	40027	41373	-	locus_tag=MOBUDSM44075_03654
gnl|LeifICM|MOBUDSM44075_contig000023	Prodigal:2.60	CDS	41404	41814	-	ID=MOBUDSM44075_03655;inference=ab initio prediction:Prodigal:2.60,protein motif:Pfam:PF06056.6;locus_tag=MOBUDSM44075_03655;product=Putative ATPase subunit of terminase (gpP-like);protein_id=gnl|LeifICM|MOBUDSM44075_03655
gnl|LeifICM|MOBUDSM44075_contig000023	prokka	gene	41404	41814	-	locus_tag=MOBUDSM44075_03655
gnl|LeifICM|MOBUDSM44075_contig000023	Prodigal:2.60	CDS	42019	42975	-	ID=MOBUDSM44075_03656;inference=ab initio prediction:Prodigal:2.60;locus_tag=MOBUDSM44075_03656;product=hypothetical protein;protein_id=gnl|LeifICM|MOBUDSM44075_03656
gnl|LeifICM|MOBUDSM44075_contig000023	prokka	gene	42019	42975	-	locus_tag=MOBUDSM44075_03656
gnl|LeifICM|MOBUDSM44075_contig000023	Prodigal:2.60	CDS	43120	43347	+	ID=MOBUDSM44075_03657;gene=vapB2;inference=ab initio prediction:Prodigal:2.60,similar to AA sequence:UniProtKB:O07227;locus_tag=MOBUDSM44075_03657;product=Antitoxin VapB2;protein_id=gnl|LeifICM|MOBUDSM44075_03657
gnl|LeifICM|MOBUDSM44075_contig000023	prokka	gene	43120	43347	+	gene=vapB2;locus_tag=MOBUDSM44075_03657
gnl|LeifICM|MOBUDSM44075_contig000023	Prodigal:2.60	CDS	43338	43748	+	ID=MOBUDSM44075_03658;eC_number=3.1.-.-;gene=vapC2;inference=ab initio prediction:Prodigal:2.60,similar to AA sequence:UniProtKB:O07228;locus_tag=MOBUDSM44075_03658;product=Ribonuclease VapC2;protein_id=gnl|LeifICM|MOBUDSM44075_03658
gnl|LeifICM|MOBUDSM44075_contig000023	prokka	gene	43338	43748	+	gene=vapC2;locus_tag=MOBUDSM44075_03658
gnl|LeifICM|MOBUDSM44075_contig000023	Prodigal:2.60	CDS	43795	45351	+	ID=MOBUDSM44075_03659;eC_number=2.7.11.1;gene=pknJ_2;inference=ab initio prediction:Prodigal:2.60,similar to AA sequence:UniProtKB:P65732;locus_tag=MOBUDSM44075_03659;product=Serine/threonine-protein kinase PknJ;protein_id=gnl|LeifICM|MOBUDSM44075_03659
gnl|LeifICM|MOBUDSM44075_contig000023	prokka	gene	43795	45351	+	gene=pknJ_2;locus_tag=MOBUDSM44075_03659
gnl|LeifICM|MOBUDSM44075_contig000023	Prodigal:2.60	CDS	45352	46194	-	ID=MOBUDSM44075_03660;inference=ab initio prediction:Prodigal:2.60,similar to AA sequence:UniProtKB:P71571;locus_tag=MOBUDSM44075_03660;product=Putative DNA ligase-like protein/MT0965;protein_id=gnl|LeifICM|MOBUDSM44075_03660
gnl|LeifICM|MOBUDSM44075_contig000023	prokka	gene	45352	46194	-	locus_tag=MOBUDSM44075_03660
gnl|LeifICM|MOBUDSM44075_contig000023	Prodigal:2.60	CDS	46417	48294	-	ID=MOBUDSM44075_03661;inference=ab initio prediction:Prodigal:2.60;locus_tag=MOBUDSM44075_03661;product=hypothetical protein;protein_id=gnl|LeifICM|MOBUDSM44075_03661
gnl|LeifICM|MOBUDSM44075_contig000023	prokka	gene	46417	48294	-	locus_tag=MOBUDSM44075_03661
gnl|LeifICM|MOBUDSM44075_contig000023	Prodigal:2.60	CDS	48370	49326	-	ID=MOBUDSM44075_03662;inference=ab initio prediction:Prodigal:2.60;locus_tag=MOBUDSM44075_03662;product=hypothetical protein;protein_id=gnl|LeifICM|MOBUDSM44075_03662
gnl|LeifICM|MOBUDSM44075_contig000023	prokka	gene	48370	49326	-	locus_tag=MOBUDSM44075_03662
gnl|LeifICM|MOBUDSM44075_contig000023	Prodigal:2.60	CDS	49342	49791	-	ID=MOBUDSM44075_03663;inference=ab initio prediction:Prodigal:2.60;locus_tag=MOBUDSM44075_03663;product=hypothetical protein;protein_id=gnl|LeifICM|MOBUDSM44075_03663
gnl|LeifICM|MOBUDSM44075_contig000023	prokka	gene	49342	49791	-	locus_tag=MOBUDSM44075_03663
gnl|LeifICM|MOBUDSM44075_contig000023	Prodigal:2.60	CDS	50152	51894	+	ID=MOBUDSM44075_03664;gene=xerC_5;inference=ab initio prediction:Prodigal:2.60,similar to AA sequence:UniProtKB:P39776;locus_tag=MOBUDSM44075_03664;product=Tyrosine recombinase XerC;protein_id=gnl|LeifICM|MOBUDSM44075_03664
gnl|LeifICM|MOBUDSM44075_contig000023	prokka	gene	50152	51894	+	gene=xerC_5;locus_tag=MOBUDSM44075_03664
gnl|LeifICM|MOBUDSM44075_contig000023	Prodigal:2.60	CDS	52483	54087	+	ID=MOBUDSM44075_03665;gene=xerC_6;inference=ab initio prediction:Prodigal:2.60,protein motif:HAMAP:MF_01808;locus_tag=MOBUDSM44075_03665;product=Tyrosine recombinase XerC;protein_id=gnl|LeifICM|MOBUDSM44075_03665
gnl|LeifICM|MOBUDSM44075_contig000023	prokka	gene	52483	54087	+	gene=xerC_6;locus_tag=MOBUDSM44075_03665
gnl|LeifICM|MOBUDSM44075_contig000023	Prodigal:2.60	CDS	54507	55070	+	ID=MOBUDSM44075_03666;inference=ab initio prediction:Prodigal:2.60;locus_tag=MOBUDSM44075_03666;product=hypothetical protein;protein_id=gnl|LeifICM|MOBUDSM44075_03666
gnl|LeifICM|MOBUDSM44075_contig000023	prokka	gene	54507	55070	+	locus_tag=MOBUDSM44075_03666
gnl|LeifICM|MOBUDSM44075_contig000023	Prodigal:2.60	CDS	55739	56851	+	ID=MOBUDSM44075_03667;gene=xerC_7;inference=ab initio prediction:Prodigal:2.60,protein motif:HAMAP:MF_01808;locus_tag=MOBUDSM44075_03667;product=Tyrosine recombinase XerC;protein_id=gnl|LeifICM|MOBUDSM44075_03667
gnl|LeifICM|MOBUDSM44075_contig000023	prokka	gene	55739	56851	+	gene=xerC_7;locus_tag=MOBUDSM44075_03667
gnl|LeifICM|MOBUDSM44075_contig000023	Prodigal:2.60	CDS	56950	57417	+	ID=MOBUDSM44075_03668;inference=ab initio prediction:Prodigal:2.60;locus_tag=MOBUDSM44075_03668;product=hypothetical protein;protein_id=gnl|LeifICM|MOBUDSM44075_03668
gnl|LeifICM|MOBUDSM44075_contig000023	prokka	gene	56950	57417	+	locus_tag=MOBUDSM44075_03668
gnl|LeifICM|MOBUDSM44075_contig000023	Prodigal:2.60	CDS	57443	60166	-	ID=MOBUDSM44075_03669;inference=ab initio prediction:Prodigal:2.60;locus_tag=MOBUDSM44075_03669;product=hypothetical protein;protein_id=gnl|LeifICM|MOBUDSM44075_03669
gnl|LeifICM|MOBUDSM44075_contig000023	prokka	gene	57443	60166	-	locus_tag=MOBUDSM44075_03669
gnl|LeifICM|MOBUDSM44075_contig000023	Prodigal:2.60	CDS	60163	60564	-	ID=MOBUDSM44075_03670;inference=ab initio prediction:Prodigal:2.60;locus_tag=MOBUDSM44075_03670;product=hypothetical protein;protein_id=gnl|LeifICM|MOBUDSM44075_03670
gnl|LeifICM|MOBUDSM44075_contig000023	prokka	gene	60163	60564	-	locus_tag=MOBUDSM44075_03670
gnl|LeifICM|MOBUDSM44075_contig000023	Prodigal:2.60	CDS	60733	61236	+	ID=MOBUDSM44075_03671;inference=ab initio prediction:Prodigal:2.60;locus_tag=MOBUDSM44075_03671;product=hypothetical protein;protein_id=gnl|LeifICM|MOBUDSM44075_03671
gnl|LeifICM|MOBUDSM44075_contig000023	prokka	gene	60733	61236	+	locus_tag=MOBUDSM44075_03671
gnl|LeifICM|MOBUDSM44075_contig000023	Prodigal:2.60	CDS	61674	63314	+	ID=MOBUDSM44075_03672;gene=spo0C;inference=ab initio prediction:Prodigal:2.60,similar to AA sequence:UniProtKB:Q72H91;locus_tag=MOBUDSM44075_03672;product=Chromosome-partitioning protein Spo0J;protein_id=gnl|LeifICM|MOBUDSM44075_03672
gnl|LeifICM|MOBUDSM44075_contig000023	prokka	gene	61674	63314	+	gene=spo0C;locus_tag=MOBUDSM44075_03672
gnl|LeifICM|MOBUDSM44075_contig000023	Prodigal:2.60	CDS	63913	64158	+	ID=MOBUDSM44075_03673;gene=nrdH_1;inference=ab initio prediction:Prodigal:2.60,similar to AA sequence:UniProtKB:P0AC65;locus_tag=MOBUDSM44075_03673;product=Glutaredoxin-like protein NrdH;protein_id=gnl|LeifICM|MOBUDSM44075_03673
gnl|LeifICM|MOBUDSM44075_contig000023	prokka	gene	63913	64158	+	gene=nrdH_1;locus_tag=MOBUDSM44075_03673
gnl|LeifICM|MOBUDSM44075_contig000023	Prodigal:2.60	CDS	64188	64826	+	ID=MOBUDSM44075_03674;inference=ab initio prediction:Prodigal:2.60;locus_tag=MOBUDSM44075_03674;product=hypothetical protein;protein_id=gnl|LeifICM|MOBUDSM44075_03674
gnl|LeifICM|MOBUDSM44075_contig000023	prokka	gene	64188	64826	+	locus_tag=MOBUDSM44075_03674
gnl|LeifICM|MOBUDSM44075_contig000023	Prodigal:2.60	CDS	64823	65443	+	ID=MOBUDSM44075_03675;inference=ab initio prediction:Prodigal:2.60;locus_tag=MOBUDSM44075_03675;product=hypothetical protein;protein_id=gnl|LeifICM|MOBUDSM44075_03675
gnl|LeifICM|MOBUDSM44075_contig000023	prokka	gene	64823	65443	+	locus_tag=MOBUDSM44075_03675
gnl|LeifICM|MOBUDSM44075_contig000023	Prodigal:2.60	CDS	65443	65634	+	ID=MOBUDSM44075_03676;inference=ab initio prediction:Prodigal:2.60;locus_tag=MOBUDSM44075_03676;product=hypothetical protein;protein_id=gnl|LeifICM|MOBUDSM44075_03676
gnl|LeifICM|MOBUDSM44075_contig000023	prokka	gene	65443	65634	+	locus_tag=MOBUDSM44075_03676
gnl|LeifICM|MOBUDSM44075_contig000023	Prodigal:2.60	CDS	65714	66385	+	ID=MOBUDSM44075_03677;inference=ab initio prediction:Prodigal:2.60;locus_tag=MOBUDSM44075_03677;product=hypothetical protein;protein_id=gnl|LeifICM|MOBUDSM44075_03677
gnl|LeifICM|MOBUDSM44075_contig000023	SignalP:4.1	sig_peptide	65714	65746	+	inference=ab initio prediction:SignalP:4.1;note=predicted cleavage at residue 33;product=putative signal peptide
gnl|LeifICM|MOBUDSM44075_contig000023	prokka	gene	65714	66385	+	locus_tag=MOBUDSM44075_03677
gnl|LeifICM|MOBUDSM44075_contig000023	Prodigal:2.60	CDS	66583	67440	-	ID=MOBUDSM44075_03678;inference=ab initio prediction:Prodigal:2.60;locus_tag=MOBUDSM44075_03678;product=hypothetical protein;protein_id=gnl|LeifICM|MOBUDSM44075_03678
gnl|LeifICM|MOBUDSM44075_contig000023	prokka	gene	66583	67440	-	locus_tag=MOBUDSM44075_03678
gnl|LeifICM|MOBUDSM44075_contig000023	Prodigal:2.60	CDS	67460	67615	+	ID=MOBUDSM44075_03679;inference=ab initio prediction:Prodigal:2.60;locus_tag=MOBUDSM44075_03679;product=hypothetical protein;protein_id=gnl|LeifICM|MOBUDSM44075_03679
gnl|LeifICM|MOBUDSM44075_contig000023	prokka	gene	67460	67615	+	locus_tag=MOBUDSM44075_03679
gnl|LeifICM|MOBUDSM44075_contig000023	Prodigal:2.60	CDS	67694	67981	+	ID=MOBUDSM44075_03680;inference=ab initio prediction:Prodigal:2.60;locus_tag=MOBUDSM44075_03680;product=hypothetical protein;protein_id=gnl|LeifICM|MOBUDSM44075_03680
gnl|LeifICM|MOBUDSM44075_contig000023	prokka	gene	67694	67981	+	locus_tag=MOBUDSM44075_03680
gnl|LeifICM|MOBUDSM44075_contig000028	Prodigal:2.60	CDS	76	714	+	ID=MOBUDSM44075_03919;inference=ab initio prediction:Prodigal:2.60;locus_tag=MOBUDSM44075_03919;product=hypothetical protein;protein_id=gnl|LeifICM|MOBUDSM44075_03919
gnl|LeifICM|MOBUDSM44075_contig000028	prokka	gene	76	714	+	locus_tag=MOBUDSM44075_03919
gnl|LeifICM|MOBUDSM44075_contig000028	Prodigal:2.60	CDS	794	1843	+	ID=MOBUDSM44075_03920;eC_number=3.4.-.-;inference=ab initio prediction:Prodigal:2.60,similar to AA sequence:UniProtKB:A4QFQ3;locus_tag=MOBUDSM44075_03920;product=putative endopeptidase precursor;protein_id=gnl|LeifICM|MOBUDSM44075_03920
gnl|LeifICM|MOBUDSM44075_contig000028	prokka	gene	794	1843	+	locus_tag=MOBUDSM44075_03920
gnl|LeifICM|MOBUDSM44075_contig000028	Prodigal:2.60	CDS	2130	4052	+	ID=MOBUDSM44075_03921;inference=ab initio prediction:Prodigal:2.60,protein motif:Pfam:PF10774.3;locus_tag=MOBUDSM44075_03921;product=Biofilm regulator BssS;protein_id=gnl|LeifICM|MOBUDSM44075_03921
gnl|LeifICM|MOBUDSM44075_contig000028	prokka	gene	2130	4052	+	locus_tag=MOBUDSM44075_03921
gnl|LeifICM|MOBUDSM44075_contig000028	Prodigal:2.60	CDS	4115	4423	+	ID=MOBUDSM44075_03922;inference=ab initio prediction:Prodigal:2.60;locus_tag=MOBUDSM44075_03922;product=hypothetical protein;protein_id=gnl|LeifICM|MOBUDSM44075_03922
gnl|LeifICM|MOBUDSM44075_contig000028	prokka	gene	4115	4423	+	locus_tag=MOBUDSM44075_03922
gnl|LeifICM|MOBUDSM44075_contig000028	Prodigal:2.60	CDS	4410	4718	+	ID=MOBUDSM44075_03923;inference=ab initio prediction:Prodigal:2.60;locus_tag=MOBUDSM44075_03923;product=hypothetical protein;protein_id=gnl|LeifICM|MOBUDSM44075_03923
gnl|LeifICM|MOBUDSM44075_contig000028	prokka	gene	4410	4718	+	locus_tag=MOBUDSM44075_03923
gnl|LeifICM|MOBUDSM44075_contig000028	Prodigal:2.60	CDS	4723	6393	+	ID=MOBUDSM44075_03924;inference=ab initio prediction:Prodigal:2.60,protein motif:Pfam:PF00823.13;locus_tag=MOBUDSM44075_03924;product=PPE family protein;protein_id=gnl|LeifICM|MOBUDSM44075_03924
gnl|LeifICM|MOBUDSM44075_contig000028	prokka	gene	4723	6393	+	locus_tag=MOBUDSM44075_03924
gnl|LeifICM|MOBUDSM44075_contig000028	Prodigal:2.60	CDS	6393	6725	+	ID=MOBUDSM44075_03925;inference=ab initio prediction:Prodigal:2.60;locus_tag=MOBUDSM44075_03925;product=hypothetical protein;protein_id=gnl|LeifICM|MOBUDSM44075_03925
gnl|LeifICM|MOBUDSM44075_contig000028	prokka	gene	6393	6725	+	locus_tag=MOBUDSM44075_03925
gnl|LeifICM|MOBUDSM44075_contig000028	Prodigal:2.60	CDS	7549	7869	+	ID=MOBUDSM44075_03926;inference=ab initio prediction:Prodigal:2.60;locus_tag=MOBUDSM44075_03926;product=hypothetical protein;protein_id=gnl|LeifICM|MOBUDSM44075_03926
gnl|LeifICM|MOBUDSM44075_contig000028	prokka	gene	7549	7869	+	locus_tag=MOBUDSM44075_03926
gnl|LeifICM|MOBUDSM44075_contig000028	Prodigal:2.60	CDS	7890	10427	+	ID=MOBUDSM44075_03927;inference=ab initio prediction:Prodigal:2.60;locus_tag=MOBUDSM44075_03927;product=hypothetical protein;protein_id=gnl|LeifICM|MOBUDSM44075_03927
gnl|LeifICM|MOBUDSM44075_contig000028	prokka	gene	7890	10427	+	locus_tag=MOBUDSM44075_03927
gnl|LeifICM|MOBUDSM44075_contig000028	Prodigal:2.60	CDS	10442	10957	+	ID=MOBUDSM44075_03928;inference=ab initio prediction:Prodigal:2.60;locus_tag=MOBUDSM44075_03928;product=hypothetical protein;protein_id=gnl|LeifICM|MOBUDSM44075_03928
gnl|LeifICM|MOBUDSM44075_contig000028	prokka	gene	10442	10957	+	locus_tag=MOBUDSM44075_03928
gnl|LeifICM|MOBUDSM44075_contig000028	Prodigal:2.60	CDS	11075	15232	+	ID=MOBUDSM44075_03929;gene=eccCa1_1;inference=ab initio prediction:Prodigal:2.60,similar to AA sequence:UniProtKB:O69735;locus_tag=MOBUDSM44075_03929;product=ESX-1 secretion system protein EccCa1;protein_id=gnl|LeifICM|MOBUDSM44075_03929
gnl|LeifICM|MOBUDSM44075_contig000028	prokka	gene	11075	15232	+	gene=eccCa1_1;locus_tag=MOBUDSM44075_03929
gnl|LeifICM|MOBUDSM44075_contig000028	Prodigal:2.60	CDS	15437	15745	+	ID=MOBUDSM44075_03930;inference=ab initio prediction:Prodigal:2.60,protein motif:Pfam:PF00934.14;locus_tag=MOBUDSM44075_03930;product=PE family protein;protein_id=gnl|LeifICM|MOBUDSM44075_03930
gnl|LeifICM|MOBUDSM44075_contig000028	SignalP:4.1	sig_peptide	15437	15471	+	inference=ab initio prediction:SignalP:4.1;note=predicted cleavage at residue 35;product=putative signal peptide
gnl|LeifICM|MOBUDSM44075_contig000028	prokka	gene	15437	15745	+	locus_tag=MOBUDSM44075_03930
gnl|LeifICM|MOBUDSM44075_contig000028	Prodigal:2.60	CDS	15761	17002	+	ID=MOBUDSM44075_03931;inference=ab initio prediction:Prodigal:2.60,similar to AA sequence:UniProtKB:P95315;locus_tag=MOBUDSM44075_03931;product=putative PPE family protein PPE36;protein_id=gnl|LeifICM|MOBUDSM44075_03931
gnl|LeifICM|MOBUDSM44075_contig000028	prokka	gene	15761	17002	+	locus_tag=MOBUDSM44075_03931
gnl|LeifICM|MOBUDSM44075_contig000028	Prodigal:2.60	CDS	17084	17404	+	ID=MOBUDSM44075_03932;inference=ab initio prediction:Prodigal:2.60;locus_tag=MOBUDSM44075_03932;product=hypothetical protein;protein_id=gnl|LeifICM|MOBUDSM44075_03932
gnl|LeifICM|MOBUDSM44075_contig000028	prokka	gene	17084	17404	+	locus_tag=MOBUDSM44075_03932
gnl|LeifICM|MOBUDSM44075_contig000028	Prodigal:2.60	CDS	17445	17741	+	ID=MOBUDSM44075_03933;inference=ab initio prediction:Prodigal:2.60;locus_tag=MOBUDSM44075_03933;product=hypothetical protein;protein_id=gnl|LeifICM|MOBUDSM44075_03933
gnl|LeifICM|MOBUDSM44075_contig000028	prokka	gene	17445	17741	+	locus_tag=MOBUDSM44075_03933
gnl|LeifICM|MOBUDSM44075_contig000028	Prodigal:2.60	CDS	17841	18707	+	ID=MOBUDSM44075_03934;inference=ab initio prediction:Prodigal:2.60;locus_tag=MOBUDSM44075_03934;product=hypothetical protein;protein_id=gnl|LeifICM|MOBUDSM44075_03934
gnl|LeifICM|MOBUDSM44075_contig000028	prokka	gene	17841	18707	+	locus_tag=MOBUDSM44075_03934
gnl|LeifICM|MOBUDSM44075_contig000028	Prodigal:2.60	CDS	18785	20302	+	ID=MOBUDSM44075_03935;gene=eccB1_1;inference=ab initio prediction:Prodigal:2.60,similar to AA sequence:UniProtKB:O69734;locus_tag=MOBUDSM44075_03935;product=ESX-1 secretion system protein eccB1;protein_id=gnl|LeifICM|MOBUDSM44075_03935
gnl|LeifICM|MOBUDSM44075_contig000028	prokka	gene	18785	20302	+	gene=eccB1_1;locus_tag=MOBUDSM44075_03935
gnl|LeifICM|MOBUDSM44075_contig000028	Prodigal:2.60	CDS	20369	21979	+	ID=MOBUDSM44075_03936;inference=ab initio prediction:Prodigal:2.60,protein motif:Pfam:PF01656.17;locus_tag=MOBUDSM44075_03936;product=CobQ/CobB/MinD/ParA nucleotide binding domain protein;protein_id=gnl|LeifICM|MOBUDSM44075_03936
gnl|LeifICM|MOBUDSM44075_contig000028	prokka	gene	20369	21979	+	locus_tag=MOBUDSM44075_03936
gnl|LeifICM|MOBUDSM44075_contig000028	Prodigal:2.60	CDS	22036	23493	+	ID=MOBUDSM44075_03937;gene=eccD1_1;inference=ab initio prediction:Prodigal:2.60,similar to AA sequence:UniProtKB:O69741;locus_tag=MOBUDSM44075_03937;product=ESX-1 secretion system protein eccD1;protein_id=gnl|LeifICM|MOBUDSM44075_03937
gnl|LeifICM|MOBUDSM44075_contig000028	prokka	gene	22036	23493	+	gene=eccD1_1;locus_tag=MOBUDSM44075_03937
gnl|LeifICM|MOBUDSM44075_contig000028	Prodigal:2.60	CDS	23493	25160	+	ID=MOBUDSM44075_03938;eC_number=3.4.21.62;gene=apr_1;inference=ab initio prediction:Prodigal:2.60,similar to AA sequence:UniProtKB:P00781;locus_tag=MOBUDSM44075_03938;product=Subtilisin DY;protein_id=gnl|LeifICM|MOBUDSM44075_03938
gnl|LeifICM|MOBUDSM44075_contig000028	SignalP:4.1	sig_peptide	23493	23521	+	inference=ab initio prediction:SignalP:4.1;note=predicted cleavage at residue 29;product=putative signal peptide
gnl|LeifICM|MOBUDSM44075_contig000028	prokka	gene	23493	25160	+	gene=apr_1;locus_tag=MOBUDSM44075_03938
gnl|LeifICM|MOBUDSM44075_contig000028	Prodigal:2.60	CDS	25157	26860	+	ID=MOBUDSM44075_03939;inference=ab initio prediction:Prodigal:2.60;locus_tag=MOBUDSM44075_03939;product=hypothetical protein;protein_id=gnl|LeifICM|MOBUDSM44075_03939
gnl|LeifICM|MOBUDSM44075_contig000028	prokka	gene	25157	26860	+	locus_tag=MOBUDSM44075_03939
gnl|LeifICM|MOBUDSM44075_contig000028	Prodigal:2.60	CDS	26857	27720	+	ID=MOBUDSM44075_03940;gene=eccCa1_2;inference=ab initio prediction:Prodigal:2.60,similar to AA sequence:UniProtKB:O69735;locus_tag=MOBUDSM44075_03940;product=ESX-1 secretion system protein EccCa1;protein_id=gnl|LeifICM|MOBUDSM44075_03940
gnl|LeifICM|MOBUDSM44075_contig000028	prokka	gene	26857	27720	+	gene=eccCa1_2;locus_tag=MOBUDSM44075_03940
gnl|LeifICM|MOBUDSM44075_contig000028	Prodigal:2.60	CDS	27778	28044	+	ID=MOBUDSM44075_03941;inference=ab initio prediction:Prodigal:2.60;locus_tag=MOBUDSM44075_03941;product=hypothetical protein;protein_id=gnl|LeifICM|MOBUDSM44075_03941
gnl|LeifICM|MOBUDSM44075_contig000028	prokka	gene	27778	28044	+	locus_tag=MOBUDSM44075_03941
gnl|LeifICM|MOBUDSM44075_contig000028	Prodigal:2.60	CDS	28101	29516	+	ID=MOBUDSM44075_03942;inference=ab initio prediction:Prodigal:2.60,protein motif:Pfam:PF12696.1;locus_tag=MOBUDSM44075_03942;product=TraM recognition site of TraD and TraG;protein_id=gnl|LeifICM|MOBUDSM44075_03942
gnl|LeifICM|MOBUDSM44075_contig000028	prokka	gene	28101	29516	+	locus_tag=MOBUDSM44075_03942
gnl|LeifICM|MOBUDSM44075_contig000028	Prodigal:2.60	CDS	29513	29842	+	ID=MOBUDSM44075_03943;inference=ab initio prediction:Prodigal:2.60;locus_tag=MOBUDSM44075_03943;product=hypothetical protein;protein_id=gnl|LeifICM|MOBUDSM44075_03943
gnl|LeifICM|MOBUDSM44075_contig000028	prokka	gene	29513	29842	+	locus_tag=MOBUDSM44075_03943
gnl|LeifICM|MOBUDSM44075_contig000028	Prodigal:2.60	CDS	30006	30662	+	ID=MOBUDSM44075_03944;inference=ab initio prediction:Prodigal:2.60;locus_tag=MOBUDSM44075_03944;product=hypothetical protein;protein_id=gnl|LeifICM|MOBUDSM44075_03944
gnl|LeifICM|MOBUDSM44075_contig000028	prokka	gene	30006	30662	+	locus_tag=MOBUDSM44075_03944
gnl|LeifICM|MOBUDSM44075_contig000028	Prodigal:2.60	CDS	30677	31183	-	ID=MOBUDSM44075_03945;inference=ab initio prediction:Prodigal:2.60;locus_tag=MOBUDSM44075_03945;product=hypothetical protein;protein_id=gnl|LeifICM|MOBUDSM44075_03945
gnl|LeifICM|MOBUDSM44075_contig000028	prokka	gene	30677	31183	-	locus_tag=MOBUDSM44075_03945
gnl|LeifICM|MOBUDSM44075_contig000028	Prodigal:2.60	CDS	31273	31632	+	ID=MOBUDSM44075_03946;inference=ab initio prediction:Prodigal:2.60;locus_tag=MOBUDSM44075_03946;product=hypothetical protein;protein_id=gnl|LeifICM|MOBUDSM44075_03946
gnl|LeifICM|MOBUDSM44075_contig000028	prokka	gene	31273	31632	+	locus_tag=MOBUDSM44075_03946
gnl|LeifICM|MOBUDSM44075_contig000028	Prodigal:2.60	CDS	31625	32740	+	ID=MOBUDSM44075_03947;inference=ab initio prediction:Prodigal:2.60;locus_tag=MOBUDSM44075_03947;product=hypothetical protein;protein_id=gnl|LeifICM|MOBUDSM44075_03947
gnl|LeifICM|MOBUDSM44075_contig000028	prokka	gene	31625	32740	+	locus_tag=MOBUDSM44075_03947
gnl|LeifICM|MOBUDSM44075_contig000028	Prodigal:2.60	CDS	32755	33669	+	ID=MOBUDSM44075_03948;inference=ab initio prediction:Prodigal:2.60,protein motif:Pfam:PF12642.1;locus_tag=MOBUDSM44075_03948;product=Conjugative transposon protein TcpC;protein_id=gnl|LeifICM|MOBUDSM44075_03948
gnl|LeifICM|MOBUDSM44075_contig000028	prokka	gene	32755	33669	+	locus_tag=MOBUDSM44075_03948
gnl|LeifICM|MOBUDSM44075_contig000028	Prodigal:2.60	CDS	33696	33986	+	ID=MOBUDSM44075_03949;inference=ab initio prediction:Prodigal:2.60;locus_tag=MOBUDSM44075_03949;product=hypothetical protein;protein_id=gnl|LeifICM|MOBUDSM44075_03949
gnl|LeifICM|MOBUDSM44075_contig000028	prokka	gene	33696	33986	+	locus_tag=MOBUDSM44075_03949
gnl|LeifICM|MOBUDSM44075_contig000028	Prodigal:2.60	CDS	33991	34338	+	ID=MOBUDSM44075_03950;inference=ab initio prediction:Prodigal:2.60;locus_tag=MOBUDSM44075_03950;product=hypothetical protein;protein_id=gnl|LeifICM|MOBUDSM44075_03950
gnl|LeifICM|MOBUDSM44075_contig000028	prokka	gene	33991	34338	+	locus_tag=MOBUDSM44075_03950
gnl|LeifICM|MOBUDSM44075_contig000028	Prodigal:2.60	CDS	34352	36940	+	ID=MOBUDSM44075_03951;inference=ab initio prediction:Prodigal:2.60,protein motif:Pfam:PF12846.1;locus_tag=MOBUDSM44075_03951;product=AAA-like domain protein;protein_id=gnl|LeifICM|MOBUDSM44075_03951
gnl|LeifICM|MOBUDSM44075_contig000028	prokka	gene	34352	36940	+	locus_tag=MOBUDSM44075_03951
gnl|LeifICM|MOBUDSM44075_contig000028	Prodigal:2.60	CDS	36937	38964	+	ID=MOBUDSM44075_03952;inference=ab initio prediction:Prodigal:2.60;locus_tag=MOBUDSM44075_03952;product=hypothetical protein;protein_id=gnl|LeifICM|MOBUDSM44075_03952
gnl|LeifICM|MOBUDSM44075_contig000028	SignalP:4.1	sig_peptide	36937	36978	+	inference=ab initio prediction:SignalP:4.1;note=predicted cleavage at residue 42;product=putative signal peptide
gnl|LeifICM|MOBUDSM44075_contig000028	prokka	gene	36937	38964	+	locus_tag=MOBUDSM44075_03952
gnl|LeifICM|MOBUDSM44075_contig000028	Prodigal:2.60	CDS	38989	40770	+	ID=MOBUDSM44075_03953;gene=eccA1_1;inference=ab initio prediction:Prodigal:2.60,similar to AA sequence:UniProtKB:O69733;locus_tag=MOBUDSM44075_03953;product=ESX-1 secretion system protein EccA1;protein_id=gnl|LeifICM|MOBUDSM44075_03953
gnl|LeifICM|MOBUDSM44075_contig000028	prokka	gene	38989	40770	+	gene=eccA1_1;locus_tag=MOBUDSM44075_03953
gnl|LeifICM|MOBUDSM44075_contig000028	Prodigal:2.60	CDS	40767	41078	+	ID=MOBUDSM44075_03954;inference=ab initio prediction:Prodigal:2.60;locus_tag=MOBUDSM44075_03954;product=hypothetical protein;protein_id=gnl|LeifICM|MOBUDSM44075_03954
gnl|LeifICM|MOBUDSM44075_contig000028	prokka	gene	40767	41078	+	locus_tag=MOBUDSM44075_03954
gnl|LeifICM|MOBUDSM44075_contig000028	Prodigal:2.60	CDS	41086	42696	-	ID=MOBUDSM44075_03955;inference=ab initio prediction:Prodigal:2.60,protein motif:Pfam:PF03457.8;locus_tag=MOBUDSM44075_03955;product=Helicase associated domain protein;protein_id=gnl|LeifICM|MOBUDSM44075_03955
gnl|LeifICM|MOBUDSM44075_contig000028	prokka	gene	41086	42696	-	locus_tag=MOBUDSM44075_03955
gnl|LeifICM|MOBUDSM44075_contig000035	Prodigal:2.60	CDS	703	996	+	ID=MOBUDSM44075_04145;inference=ab initio prediction:Prodigal:2.60;locus_tag=MOBUDSM44075_04145;product=hypothetical protein;protein_id=gnl|LeifICM|MOBUDSM44075_04145
gnl|LeifICM|MOBUDSM44075_contig000035	prokka	gene	703	996	+	locus_tag=MOBUDSM44075_04145
gnl|LeifICM|MOBUDSM44075_contig000035	Prodigal:2.60	CDS	1023	1484	+	ID=MOBUDSM44075_04146;inference=ab initio prediction:Prodigal:2.60;locus_tag=MOBUDSM44075_04146;product=hypothetical protein;protein_id=gnl|LeifICM|MOBUDSM44075_04146
gnl|LeifICM|MOBUDSM44075_contig000035	prokka	gene	1023	1484	+	locus_tag=MOBUDSM44075_04146
gnl|LeifICM|MOBUDSM44075_contig000035	Prodigal:2.60	CDS	1882	2175	+	ID=MOBUDSM44075_04147;inference=ab initio prediction:Prodigal:2.60;locus_tag=MOBUDSM44075_04147;product=hypothetical protein;protein_id=gnl|LeifICM|MOBUDSM44075_04147
gnl|LeifICM|MOBUDSM44075_contig000035	prokka	gene	1882	2175	+	locus_tag=MOBUDSM44075_04147
gnl|LeifICM|MOBUDSM44075_contig000035	Prodigal:2.60	CDS	2307	2693	+	ID=MOBUDSM44075_04148;inference=ab initio prediction:Prodigal:2.60;locus_tag=MOBUDSM44075_04148;product=hypothetical protein;protein_id=gnl|LeifICM|MOBUDSM44075_04148
gnl|LeifICM|MOBUDSM44075_contig000035	prokka	gene	2307	2693	+	locus_tag=MOBUDSM44075_04148
gnl|LeifICM|MOBUDSM44075_contig000035	Prodigal:2.60	CDS	2776	2898	-	ID=MOBUDSM44075_04149;inference=ab initio prediction:Prodigal:2.60;locus_tag=MOBUDSM44075_04149;product=hypothetical protein;protein_id=gnl|LeifICM|MOBUDSM44075_04149
gnl|LeifICM|MOBUDSM44075_contig000035	prokka	gene	2776	2898	-	locus_tag=MOBUDSM44075_04149
gnl|LeifICM|MOBUDSM44075_contig000035	Prodigal:2.60	CDS	3335	6187	+	ID=MOBUDSM44075_04150;gene=traI;inference=ab initio prediction:Prodigal:2.60,similar to AA sequence:UniProtKB:P14565;locus_tag=MOBUDSM44075_04150;product=Multifunctional conjugation protein TraI;protein_id=gnl|LeifICM|MOBUDSM44075_04150
gnl|LeifICM|MOBUDSM44075_contig000035	prokka	gene	3335	6187	+	gene=traI;locus_tag=MOBUDSM44075_04150
gnl|LeifICM|MOBUDSM44075_contig000035	Prodigal:2.60	CDS	6283	7236	+	ID=MOBUDSM44075_04151;inference=ab initio prediction:Prodigal:2.60,similar to AA sequence:UniProtKB:P0A5Q2;locus_tag=MOBUDSM44075_04151;product=Immunogenic protein MPT63 precursor;protein_id=gnl|LeifICM|MOBUDSM44075_04151
gnl|LeifICM|MOBUDSM44075_contig000035	SignalP:4.1	sig_peptide	6283	6309	+	inference=ab initio prediction:SignalP:4.1;note=predicted cleavage at residue 27;product=putative signal peptide
gnl|LeifICM|MOBUDSM44075_contig000035	prokka	gene	6283	7236	+	locus_tag=MOBUDSM44075_04151
gnl|LeifICM|MOBUDSM44075_contig000035	Prodigal:2.60	CDS	7241	8824	-	ID=MOBUDSM44075_04152;inference=ab initio prediction:Prodigal:2.60;locus_tag=MOBUDSM44075_04152;product=hypothetical protein;protein_id=gnl|LeifICM|MOBUDSM44075_04152
gnl|LeifICM|MOBUDSM44075_contig000035	prokka	gene	7241	8824	-	locus_tag=MOBUDSM44075_04152
gnl|LeifICM|MOBUDSM44075_contig000035	Prodigal:2.60	CDS	8949	9434	+	ID=MOBUDSM44075_04153;inference=ab initio prediction:Prodigal:2.60;locus_tag=MOBUDSM44075_04153;product=hypothetical protein;protein_id=gnl|LeifICM|MOBUDSM44075_04153
gnl|LeifICM|MOBUDSM44075_contig000035	prokka	gene	8949	9434	+	locus_tag=MOBUDSM44075_04153
gnl|LeifICM|MOBUDSM44075_contig000035	Prodigal:2.60	CDS	9494	9802	+	ID=MOBUDSM44075_04154;inference=ab initio prediction:Prodigal:2.60;locus_tag=MOBUDSM44075_04154;product=hypothetical protein;protein_id=gnl|LeifICM|MOBUDSM44075_04154
gnl|LeifICM|MOBUDSM44075_contig000035	prokka	gene	9494	9802	+	locus_tag=MOBUDSM44075_04154
gnl|LeifICM|MOBUDSM44075_contig000035	Prodigal:2.60	CDS	10508	11680	+	ID=MOBUDSM44075_04155;gene=xerC_8;inference=ab initio prediction:Prodigal:2.60,protein motif:HAMAP:MF_01808;locus_tag=MOBUDSM44075_04155;product=Tyrosine recombinase XerC;protein_id=gnl|LeifICM|MOBUDSM44075_04155
gnl|LeifICM|MOBUDSM44075_contig000035	prokka	gene	10508	11680	+	gene=xerC_8;locus_tag=MOBUDSM44075_04155
gnl|LeifICM|MOBUDSM44075_contig000035	Prodigal:2.60	CDS	11677	14004	+	ID=MOBUDSM44075_04156;gene=xerD_4;inference=ab initio prediction:Prodigal:2.60,protein motif:HAMAP:MF_01807;locus_tag=MOBUDSM44075_04156;product=Tyrosine recombinase XerD;protein_id=gnl|LeifICM|MOBUDSM44075_04156
gnl|LeifICM|MOBUDSM44075_contig000035	prokka	gene	11677	14004	+	gene=xerD_4;locus_tag=MOBUDSM44075_04156
gnl|LeifICM|MOBUDSM44075_contig000035	Prodigal:2.60	CDS	14001	14567	+	ID=MOBUDSM44075_04157;inference=ab initio prediction:Prodigal:2.60;locus_tag=MOBUDSM44075_04157;product=hypothetical protein;protein_id=gnl|LeifICM|MOBUDSM44075_04157
gnl|LeifICM|MOBUDSM44075_contig000035	prokka	gene	14001	14567	+	locus_tag=MOBUDSM44075_04157
gnl|LeifICM|MOBUDSM44075_contig000035	Prodigal:2.60	CDS	14630	15322	+	ID=MOBUDSM44075_04158;inference=ab initio prediction:Prodigal:2.60;locus_tag=MOBUDSM44075_04158;product=hypothetical protein;protein_id=gnl|LeifICM|MOBUDSM44075_04158
gnl|LeifICM|MOBUDSM44075_contig000035	prokka	gene	14630	15322	+	locus_tag=MOBUDSM44075_04158
gnl|LeifICM|MOBUDSM44075_contig000035	Prodigal:2.60	CDS	15319	16929	+	ID=MOBUDSM44075_04159;inference=ab initio prediction:Prodigal:2.60,protein motif:Pfam:PF07669.5;locus_tag=MOBUDSM44075_04159;product=Eco57I restriction-modification methylase;protein_id=gnl|LeifICM|MOBUDSM44075_04159
gnl|LeifICM|MOBUDSM44075_contig000035	prokka	gene	15319	16929	+	locus_tag=MOBUDSM44075_04159
gnl|LeifICM|MOBUDSM44075_contig000035	Prodigal:2.60	CDS	16926	19532	+	ID=MOBUDSM44075_04160;inference=ab initio prediction:Prodigal:2.60;locus_tag=MOBUDSM44075_04160;product=hypothetical protein;protein_id=gnl|LeifICM|MOBUDSM44075_04160
gnl|LeifICM|MOBUDSM44075_contig000035	prokka	gene	16926	19532	+	locus_tag=MOBUDSM44075_04160
gnl|LeifICM|MOBUDSM44075_contig000035	Prodigal:2.60	CDS	19638	19784	+	ID=MOBUDSM44075_04161;inference=ab initio prediction:Prodigal:2.60;locus_tag=MOBUDSM44075_04161;product=hypothetical protein;protein_id=gnl|LeifICM|MOBUDSM44075_04161
gnl|LeifICM|MOBUDSM44075_contig000035	prokka	gene	19638	19784	+	locus_tag=MOBUDSM44075_04161
gnl|LeifICM|MOBUDSM44075_contig000035	Prodigal:2.60	CDS	19760	20782	-	ID=MOBUDSM44075_04162;eC_number=2.7.7.53;inference=ab initio prediction:Prodigal:2.60,similar to AA sequence:UniProtKB:O06201;locus_tag=MOBUDSM44075_04162;product=AP-4-A phosphorylase;protein_id=gnl|LeifICM|MOBUDSM44075_04162
gnl|LeifICM|MOBUDSM44075_contig000035	prokka	gene	19760	20782	-	locus_tag=MOBUDSM44075_04162
gnl|LeifICM|MOBUDSM44075_contig000035	Prodigal:2.60	CDS	20782	21516	-	ID=MOBUDSM44075_04163;inference=ab initio prediction:Prodigal:2.60;locus_tag=MOBUDSM44075_04163;product=hypothetical protein;protein_id=gnl|LeifICM|MOBUDSM44075_04163
gnl|LeifICM|MOBUDSM44075_contig000035	prokka	gene	20782	21516	-	locus_tag=MOBUDSM44075_04163
gnl|LeifICM|MOBUDSM44075_contig000035	Prodigal:2.60	CDS	21897	22805	-	ID=MOBUDSM44075_04164;inference=ab initio prediction:Prodigal:2.60;locus_tag=MOBUDSM44075_04164;product=hypothetical protein;protein_id=gnl|LeifICM|MOBUDSM44075_04164
gnl|LeifICM|MOBUDSM44075_contig000035	prokka	gene	21897	22805	-	locus_tag=MOBUDSM44075_04164
