# Supplementary material for: Characterization of Three Mycobacterium spp. with Potential Use in Bioremediation by Genome Sequencing and Comparative Genomics
Source: Genome Biol Evol. 2015 Jun 16;7(7):1871–86. doi: 10.1093/gbe/evv111 (PMC4524478; doi:10.1093/gbe/evv111)
Supplement: Supplementary Data [file supp_evv111_Supplementary_Table-2_FINAL.xlsx]

## Sheet: Nbb4_phage.txt
Supplementary Table 2: List of genomic coordinates carring phage genes in MycNBB4, MchloDSM and MchuDSM
gi|392413905|ref|NC_018027.1|	Mycobacterium	chubuense	NBB4	chromosome,	complete	genome	[asmbl_id:		gc%:	0.6869
CDS_POSITION	BLAST_HIT	EVALUE	prophage_PRO_SEQ
---------------------------------------------------------------------------------------------------------------------------------------------------------------------------------------
####	region	1	####
2626506..2626524	attL	N/A	CCTGCGCGACGTCGTCGAC
complement(2640856..2641422)	PHAGE_Lactoc_jj50_NC_008371:	tail	tape	measure;	PP_02564;	phage(gi115315642)	6e-05	MLQHLWKSALFSGILAVLLGIAVLVWPGITILVAAIFFGAYLLVTGIAQVVFAFSLHVSAGGRVLLFLSGAAALILAVLCFRSLQQSILLLAIWVGIGFIFRGVATAVSAISDPTLPGRGWEIFIGVVSLIAGVIMLASPFQSLATLTLVVGIWLIVIGVFEVVSAFGIRKASKELAGLRRDVVAPQQ
2641608..2642537	ABC	transporter	substrate-binding	protein	[Mycobacterium	neoaurum	VKM	Ac-1815D]	N/A	VLGALQDRRIKVWRVAALFAATGALALSGCASGGGGGSSEGGQKSSTASAPAEKVDAIANTVPEAIKSSGNLVIGVNIPYAPNEFKDPDGKIVGFDVDLMNAVAGTLGLKPEYREADFAKIIPSIQGGTFNVGMSSFTDSKEREQSVDFVTYFSAGTLWAQPADGNIDPDNACGKKVAVQATTVQETDELPARSKKCTDAGKPPINIIPFDSQDAATNAVVLGQADAMSADSPVTLYAIKQTNGKLKQAGETFDSAPYGWPVAKGSPLAQSLLQALQHLIDTGKYKEIAANWGLEEGMIDKPVINGAVS
2642609..2643460	amine	acid	ABC	transporter	permease	[Mycobacterium	rhodesiae	NBB3]	N/A	VAAAVILILAGLFVYGAATNPAYRWSIFAEYVFNPRVLSVGLVNTLQLTVYSMVLAIVLGVLLAVMRLSPNPVFRWVSWVYLWIFRGTPVYVQLVFWGLIPTIYQHIQLGVPFGPTFFALDLQALSIPFLLATLGLALNEAAYMAEIIRAGISSVPEGQMEASTALGMSWGLAMRRTVLPQAMRVIIPPTGNEVISMLKTTSLVTAVPFSLDLFGITSREIAARIFEPVPMLMVAAFWYLVVTSILMVGQYYLEKYFSRGASRKLSSKQLEALAKAQAGTGAM
2643478..2644248	PHAGE_Plankt_PaV_LD_NC_016564:	ABC	transporter;	PP_02567;	phage(gi371496158)	7e-32	MDTATPMVKAELVCKDFGALKVLKGISLEVQKGQVLVLVGPSGSGKSTFLRCINHLESVTAGRLYVDGQLVGYQERAGKLHEMKPSEVARQRREVGMVFQHFNLFPHRTALGNVVEAPIRVKGINKSQAVARGRDLLEQVGLAEKANAYPAQLSGGQQQRVAIARALAMDPKLMLFDEPTSALDPELVGEVLAVMKKLASEGMTMVVVTHEMGFAREVADELAFMDGGVVVERGAPREVMANPKHARTKEFLSKVM
2644325..2644822	PHAGE_Escher_KBNP1711_NC_023593:	putative	integrase;	PP_02568;	phage(gi589892392)	1e-07	MQTTTNVRRTEAEITGFQASGELTDALQRVLVDLIELQLQGKQAHWNVVGTNFRDLHLQLDEVVDFAREAGDTIAERMRALDTVPDGRSDTVAATTSLPEFPGYEHNTAEVVDLITARIYAVVDTLRSVHDGVDAEDPSTADILHQLIDGLEKLAWLIKSENRKV
complement(2644797..2646080)	PHAGE_Pelagi_HTVC008M_NC_020484:	adenylate/guanylyl	cyclase;	PP_02569;	phage(gi460042455)	4e-10	VLSVRPVCVPEVALGGRAWSPSRHRGERVGRRLRVLTIAGWIAAVVSAGFGILQLTLGGGLSWLGIVNLGCAAVFMTIPRLCPLGELIAPLTFVAFAYLSTGFMCFTIGTGSGLQFYFMVAAALAVLILGIERIALASLIAAVGVTITVVLELTTPNDRGLGPSWTLTVGFISSAASSAVMIIATLWYTMREIERAEDAMEAEYERSERLLGNILPETIAERLKDPARSVIADKYDDASILFADIAGYTKRASDTAPAELVRFLDRLYTDLDALVDRHGLEKVKTSGDSYMVVSGVPTPRPDHLEALASLALDMADAVADLRDPQGRRVPLRIGMATGPVVAGVVGAKKFFYDVWGDAVNVASRMETTDVEGRIQVPDDVYERLRQEFVLEERGLVDVK…
2646121..2646918	PHAGE_Parame_bursaria_Chlorella_virus_1_NC_000852:	N-carbamoylputrescine	amidohydrolase;	PP_02570;	phage(gi9631647)	5e-16	MTRIACCQIEPVVADLDANTELIASNISDAVAAGADIVVLPELATSGYMLADTDEARSVALTVESPQFAKWSAAVGDSIAIFGFCEIGDGGLLYNSAAVVDSGGVSAVYRKTHLWDREKLIFTRGCDLPPVLQTRHGAVAVMLCYDLEFGELTRRAAVDGADLIVAPVNWPLFPRPEGERPGEVITAMSTARTNRVAVAACDRAGVERGQAWTAGTAIVDADGWVAATAGPGTGTAVADVDLALSRDKRLTEYVHLLDDRRLDLY
2647141..2648412	PHAGE_Mycoba_Jolie2_NC_023604:	PE-PPE	like	protein;	PP_02571;	phage(gi589893571)	2e-12	VGSHRTKKRIRKQQVGLIGVTVVGALTFAPAAYAANGVTALLVGGQGSYAVLTEEQMATAFGGYFADYDQRISVPFPGDADFAVSIPEGATNLYNAVYTHEATSGTPLTIGGVSKGAPSVIEALRRLEADRENPTDGREPPAPDQMNVMIYGAPSRLYYAGVRYRPDLPVTPYDVVLVSAEYDGVADMPDNLFNVLAVLNAIQGADMLHVDAAFNTDFANDPMHYKVETNTDGGTVTTVVIPYTDPIVPLLHPMLEAGADPVQLAKLSAVLKPLIDAGYTRNKPAEKKKWTDGVINIPLPAAATSGAETTSTGTSGVSTLTVTKPAEKVAPVERVTPVEKVAPVEKVADTETEAGAKKKTTMRRTEESGDRSTGPVARTVKRWGERLTSRLDRDGGKPG…
complement(2648448..2651432)	PHAGE_Equid_herpesvirus_1_NC_001491:	envelope	glycoprotein	J;	PP_02572;	phage(gi50313312)	7e-15	MTIFAGTMQGTFHKWGALSMGAHRASQVTGTSSTHRGRHRARKHHKIEPHAWLGAGAVTLGLGAAMAGGVASAHADTTSGASTQSAVSSSTGGRASSGGPNAVVSNSSSSSATGRRNGRHTPPTSTVPTDGGDTSASPASRNGRIPLPPNITHRPATISSARATSSGYSSDDPSDSDPALPSRHKLENRRTAEASTTLSENATSPRTVRRISGSSSRSQSFATTPFDAVGTGIHRAPPTTTTHHTRTISLPELNAAGFSPANVPIASAAVAPASSAAVHPIERVVSDFLAMSGFALTSPGSAPAAPVGSNPIAMLLFAAFRPSEKLRSPGSTPQTSATASQVATATSSTAASTTGPTVVATIGVGAAPVGVAVSPDGKRLYVTNDVSSGTVSVIDPASG…
2662454..2662472	attR	N/A	CCTGCGCGACGTCGTCGAC

## Sheet: MchioDSM_phage
gnl|LeifICM|MCHLDSM43826_contig000011, gc%: 70.25%
CDS_POSITION BLAST_HIT EVALUE prophage_PRO_SEQ
---------------------------------------------------------------------------------------------------------------------------------------------------------------------------------------
#### region 1 ####
148650..148661 attL N/A CGACCGCCGCCC
154239..155129 PHAGE_Mycoba_BPs_NC_010762: integrase; PP_00126; phage(gi189043119) 2e-87 VSGPATRPLPPAWAGLIGAYLAAQAGAGRSPATIATRRGHLAFMARGLRCAPARVTTAGILAWFGRQAWSVETRRSHRNTAVSFFGWAHRAGYLPTDPAADLPVMRAAAPAPRPAPDAAWSAAMAGADSRVRLMLRLAAEAGLRRAEIARVHRRDLTRGPAGAELLVHGKGGKLRVVPVGDDLAAAIAGANTLSRAEGIGVTRGVHSTDTLPGYLFPGTDDGHLSPRWVGKLMAGALPDHWTAHTLRHRFATRAYRGSRNLRAVQTLLGHSSVATTERYTAVDDDEIRAAAMAALG
155519..155635 hypothetical; PP_00127 N/A VYSARFVTGQSCGHAGPPRRSHADDEVRAEMVSALDCG
complement(155642..156619) hypothetical protein OCU_47240 [Mycobacterium intracellulare ATCC 13950] N/A VDTPDHQEDADDDTDATTHKSPFGEMMDSRNAHLDALPGKMYRDWFEQLNRASSVFAGNSVELEKHFTQFVGTQMFVSELPEDFGSEAARLLHNYLAALATLRDVMRGIHRRVWPERHAPGTDDKRTKWEVDVWTPKVDELLSDEPTTFLVDLRNYSLHYAIPVTSMTTNFSSTGRGGPTALWNTITVDRAELLKWDGWRSKGRKYITSHSGDNVDVMTPIATYSTQVREFFGWFWQQIENTNRIAIDEYFCKSMEFGLYLQHDSMLGRFGPDGRGVLRPKLAEARRQRAEFGTR…
complement(156652..158028) PHAGE_Rhodoc_REQ1_NC_016655: terminase large subunit; PP_00129; phage(gi372450098) 1e-43 VPDGSDLTGRDCVELAAAYGVPLDGWQADIVRGILRESDGTWSASQAGVVVARQSGKGQILLALELFGLFELGEQILHTAHAVKTSSDAFRRLWSVIQSDADLAGRVRRHSQMIGAEYVELDTGARIAFTTRSASAGRGLTIDRLIVDEAEDLPAAEVGALQPTVYSRPRAQSLFFGTAPGPTHDSEAFTTMRKSARDGLNSRLAWWEWCAEWGDDIDDHDVWIRTNPAVATGRVPLQAIIDDRAVLPPDTFRAERLSMWVPRAAGDQVFDASVWEALTDPSS…
complement(158070..158234) hypothetical protein Namu_3486 [Nakamurella multipartita DSM 44233] N/A LAGIIDSPETSPRDVVSASREYRIVVAALGQTAPPAAGSKLDEIAARRRRRAAR
complement(158401..158679) PHAGE_Mycoba_BarrelRoll_NC_023747: gp96; PP_00130; phage(gi609252808) 2e-08 MPFASKAIRDRARRRIALRVRAGEPCCFCGRPIDLAVPWPEPDSFVVDHATPTSHGGDDHGHGQLRPAHKHCNERRSNQPDGTVGRNSGALG
complement(158684..158818) hypothetical; PP_00132 N/A MTPNPKCAPDGDHCTRCNGVHNPQPGVTFVTSRTWGDDEQVDED
complement(158935..159699) hypothetical; PP_00133 N/A MQPTPRLYASQVRKGAETLGVPLPPALVEQLDHADNLTHTAETMLRGAGDLNEAVLDAIEAGRAFHTDKAVQRLVIERMLANQGHGIADAARRRSMQQQRATLVEFADVVLDEWADALSEHSAALTIAATELGVDNLDDVRSVITRGPAAVQQWSDAQRATTMWAAAVQGFTGFADAARIDYSGHKALIFADADAAGLTAVRQTARRLDAWNLARHGLPLELATLDEFRARVERHEGAADDYEQEFELADNRIG
complement(159713..160027) hypothetical; PP_00134 N/A MTDGELEELVDSLSDDQREQLHKRAAAPEDPARQFLRAVMAERERDWFAEVVDRLSAPSRPKTSRGNHVAREGGNPGKPGPPTDRQRLADFARTIADPTHDPMY
complement(160060..160449) hypothetical; PP_00135 N/A MSAQSGVIRASAAVILTGPALRFALDCALIALRQRKRSGLPFSTEPYEALACELAAAMAADGHSDVHSTPVRDAVAVEKPTVPIPEVAERLDVSPRQARRLAPQLGGQQIGGRWFVDEIALREHIGGRQ
complement(160446..160772) hypothetical protein Mvan_4362 [Mycobacterium vanbaalenii PYR-1] N/A VNWEDVTGLLRGIPDLPGARCKGKAQLFEATIGEYRHRAGRPPTSDELGHARRRALSVCRACPALSLCRAYLDGLPLAQRPRGVVAGLIIKSSGRPWNTVAPEREAGR
complement(160776..160991) PHAGE_Mycoba_32HC_NC_023602: hypothetical protein; PP_00137; phage(gi589893391) 2e-06 VSRRSAVDQSAREARIAAIRACRGCDPCGWLLGGDRTPIDPAVRCTHGTTAAPSAVRDITEPIHQVDDTE
161514..161525 attR N/A CGACCGCCGCCC
complement(161779..161973) hypothetical; PP_00138 N/A VNKPPDQPAIHIAANAARPGLVLVAIGSGTDPFSVSPEFANELAGQLLDAATAARDAETYARDA
complement(161970..162173) PHAGE_Mycoba_Sbash_NC_026589: N/A; PP_00139; phage(gi764160022) 2e-07 VRENPTPAQRKLCTIPDACGQLSVGRSTVYGLIDDGTLRRVKIGARTLIPQADIDKFVAGLLNGGAA
162269..162281 attL N/A GACTCAGCGGGTG
162645..163676 PROPHAGE_Mesorh_MAFF303099: bacteriophage integrase; PP_00140; phage(gi13470699) 1e-29 VYGKNRAEARGKLNEARKRIAEGAPPRDDKQTIGSWLETWRTTALPASSRKATTQELYAGLCRKHLEGDAALAALRLDQIRPTHVEALVLRLRGKSLSDSTVRQVYTVLRAALDVAVRDGLLAANPTAKVKRPAVAPKEARYLSTDDVRLLLSHLDGLRYRRAVLVMAATGMRRGEVAGLRWSDVDLSKCELTVAGIVVRVAGALTWTAPKTDRSRRRIPLTAGVVAELKAHRKAQVAERLHAGDQWTETGAVFATEQGGWVDPRNLLRTVELAAKKAKIENVGAHTLRHSAAVGWL…
complement(163749..163822) tRNA N/A CGGGCTGTGGCGCAGCTTGGTAGCGCACTTGACTGGGGGTCAAGTGGTCGCAGGTTCAAATCCTGTCAGCCCGA
163927..165408 PHAGE_Cafete_BV_PW1_NC_014637: putative photolyase; PP_00141; phage(gi310831138) 9e-41 MSDDTPLWLFADQLGPAVYGGEHAHREVLLVEATSALTKRRYHRQKLHLVLSALRHAERDLGDRATLIKADTYTDALTQFERPVLVHQPTSHAAERFVNRLNERGLVEDVLPTPTFALPRKDFQEWAGKRTRFRMEDFYRDQRRRFDVLMNGADPVGNRWNYDEENRESPPKKQDHLEVPAPYKPREDDIDEQVRHDLDQMQLDTVGADGPRLFAVTPAEAKRALSRFIEHRLPLFGRYEDAMMGGDWAMSHSLLSVPLNLGVLHPLDAVEAAERAYRDDKAPLAAVEGFIRQILGW…
complement(165413..166339) putative permease [Mycobacterium rhodesiae NBB3] N/A MRSLIIFALVGVGAQLVDGALGMAFGVTASTLLVLSGVASAQASAAVHLAEVGTTLASGLSHWKFKNFDWPTVAKLGVPGAVGAFLGATLLSSLSTEDAAPLMAAILLAIGVYVLIRFSLGRPPGLATTHTPHSAKFLAPLGLFGGFIDASGGGGWGPVTTSTLLSRGKTAPRTVIGSVSASEFLVAVSASLGFLVGLREEFLDNLPIVLGLAVGGVIAAPLAAWLVSKVSPALLGTAVGGVIVLTNSQKLVKYFGIEAPWSTATYATIVVAWAALVLYAWRTSKAPQYVPDELRAETDTPAAEDTTR
complement(166551..167333) hypothetical protein Mvan_3272 [Mycobacterium vanbaalenii PYR-1] N/A VPVVDMILIALAGVGAGAINALVGSGTLITFPTLVALGYPPVTSTMSNAVGLVAGGVSGTWGYRRELRGQWHRLRWQIPASLIGAGCGAWLLLHLPEKVFTRVVPVLLVLALALVVIGPRIQTWVRRRAEASGRSVDHISGARMTALVAATFAVGVYGGYFTAAQGILLIAAMGALLPEDMQRMNAAKNLLSLLVNIVAAVAYTTVAFDRISWPAAGLIALGSLIGGFLGAHYGRRLSPNVLRAVIVVVGLIGLYRLLTV
complement(167344..168753) GTP-binding protein EngA [Mycobacterium gilvum PYR-GCK] N/A MSDGDGTWVDEGDWEVGAEDVAEAIEEASSPPPVLAVVGRPNVGKSTLVNRILGRREAVVQDIPGVTRDRVSYDASWSGRRFVVQDTGGWEPDAKGLQQLVAEQASVAMRTADAIVFVVDSVVGATAADEAAAKILQRSGKPVFLAANKVDNDRGEADAAALWSLGLGQPHPISAMHGRGVADLLDAVLEELPAISEMGGGGGGPRRVALVGKPNVGKSSLLNRLSGDERSVVHDVAGTTVDPVDSLIEMEGKLWRFVDTAGLRRKVGQASGHEFYASVRTHGAIDAAEVAIVLIDASQPLTEQDQRVLSMV…
complement(168750..169436) cytidylate kinase [Mycobacterium vanbaalenii PYR-1] N/A VSRTTVIAIDGPAGTGKSTVARGLATSLGARYLDTGAMYRIVTLSVLRRGVDIADPAAIVAAVGDVDLAVGHDPGEDRSYLAGEDVSAEIRGDAVTKAVSAVSAVPEVRSRLVALQRALADGPGRVVVEGRDIGTVVLPDADVKIFLTASAEERARRRNDQNVAAGLPDDYAAVLADVQRRDHLDSTRAVSPLRAADDAVVVDTSDMTQDEVIGHLTELVEQKAGATR
complement(169433..170176) pseudouridine synthase [Mycobacterium vanbaalenii PYR-1] N/A MTDDDGVRLQKVLSQAGIASRRVAEKMIRDGRVEVDGVVVTELGTRVDPQASLIRVDGARIAVDDDRVYLAINKPRGMHSTMSDDRGRPCVGDLVEHRVRGNKKLFHVGRLDADTEGLLLLTNDGELAHRLMHPSYEVPKTYLATVLGAVPRGLGKKLRAGVDLDDGPVRADDFAVVDTVPGRSLVRVTLHEGRKRIVRRLLAEVGFPVQELVRTDIGEVTLGDQRPGSIRVLTQKEIGDLYKAVGL
complement(170179..170850) putative transcriptional regulator [Mycobacterium gilvum PYR-GCK] N/A MTEDLPVDTEPGAELEDAELDAALEALLLVVDTPVPVHALATATDQASGRISERLRVLAADFAARESGIDLREAGGGWRLYTRARYAPYVEKLLLDGARSRLTRAALETLAVVAYRQPVTRARVSAVRGVNVDAVMRTLLARGLITEAGTDPDSGAVTFATTELFLERLGLSSLTDLPDIAPLLPDVDVIDDISETLSEEPRFMKLNGTPTPQAGASFDVDRD
complement(170868..171683) chromosome segregation and condensation protein ScpA [Mycobacterium vanbaalenii PYR-1] N/A VSGPPAAEESTKPGFQVRLSNFEGPFDLLLQLIFAHRLDVTEVALHQVTDEFIAYTKEIGSRLGLDETTSFLVVAATLLDLKAARLLPAGDVHDEDDLALLEVRDLLFARLLQYRAFKHVAEMFAELESAAMRSYPRAVALEDRYSELLPEVMLGVDAARFAEIAAAAFTPRPVPTVGTEHLHQVPVSVPEQAANLMSQLEDRGIGHWASFADLVADCRMPMEIVGRFLALLELYRARAVAFDQSEPLGVLQISWTGERPNSEQLATADAE
complement(171680..172552) PHAGE_Natria_PhiCh1_NC_004084: putative plasmid partitioning protein Soj; PP_00149; phage(gi22091150) 3e-23 MSDDTGTIDPAPTPGLTGRLPRETPDPAPRSSHGPAKVIAMCNQKGGVGKTTSTINLGASLAEYGRRVLLVDLDPQGALSAGLGVPHYELENTVYNLLVEPRVSIDQVLLTTRVPGLDLVPSNIDLSAAEIQLVNEVGREQSLARALYPVLDRYDYVLIDCQPSLGLLTVNGLACSDGVIIPTECEYFSLRGLALLTDTVEKVHDRLNPKLSISGILITRYDPRTVNSREVMARVVERFGDLVFDTVITRTVRFPETSVAGEPI…
172697..172709 attR N/A GACTCAGCGGGTG
172707..173486 PHAGE_Mycoba_Papyrus_NC_022053: Mdmc O-methyltransferase; PP_00150; phage(gi530545246) 5e-06 VPVLRWARLALGMPSFVRTGQIGDGREAACAAFVESTAPHGDIDAALSAIDAFARREAMLVNIGDEKGLLLDAAVRRAAPALVLELGTYCGYSALRIARAAPSARVVSVEFSAANADVARRIWTHAGVADRVTCVVGTIGDGGRTLETLTADHGVGVGSVDVLFIDHDKNAYLSDLRTILDRGWLHPGSVVVADNVRVPGAPGYRAYMRRHEGTRWHTVEHKTHVEYQSVLPDLLLESQYLGPATAPGDERPPTPHAAR
complement(173437..174396) PHAGE_Mycoba_32HC_NC_023602: integrase; PP_00151; phage(gi589893371) 4e-17 VTQTFSSVGSTLDGQIQGYLDHLAIERGAAANTLSSYRRDLRRYAEHLTSRGVSDLAGAAEADVSEFLVALRLGDPDNGVPPLSAVSAARALIAVRGLHRFAAAEGIAALDVAREVKPPTPSRRLPKSLSLDEVLALLEAAGGDSEADGPLTLRNRALLELLYSTGARISEAVGLDVDDIDLHARSVLLRGKGGKQRLIPIGRPAVAALEAYLVRARPDLARRGRGTPAIFLNARGGRLSRQSAWQVLQDAADRAGITATVSPHVLRHSFATHLLEGGADVRVVQELLGHASVTTTQ…
gnl|LeifICM|MCHLDSM43826_contig000068 , gc%: 68.72%
CDS_POSITION BLAST_HIT EVALUE prophage_PRO_SEQ
---------------------------------------------------------------------------------------------------------------------------------------------------------------------------------------
#### region 1 ####
10472..10483 attL N/A GTGCCCTCGGTG
18380..19132 PHAGE_Plankt_PaV_LD_NC_016564: ABC transporter; PP_00016; phage(gi371496158) 2e-34 MVKAELVCKDFGALKVLKGITLEVQQGEVLVLVGPSGSGKSTFLRCINHLETVSAGRLYVDGKLVGYTERGGKLHEMKPGDVAKQRREVGMVFQHFNLFPHRTALGNIVEAPIKVKGVNKKEAIARGKDLLEQVGLAEKANAYPAQLSGGQQQRVAIARALAMDPKLMLFDEPTSALDPELVGEVLGVMKTLASEGMTMVVVTHEMGFAREVADEVAFMDAGVVVERGNPREIMANPQHERTKLFLSKVM
19171..20250 putative signal transduction histidine kinase [Mycobacterium vanbaalenii PYR-1] N/A VFRLLSCLYALGFGFAVNADLERPVGGWLVFALLIGWSIACAVAYLQGFGRRPAWVLTEIAVVVALVLSTELVASDRWIADNQSLPTTLWATNATISAAILFGPIGGMLTGVVVMSLGAVLKGYVSVDLGRNATIVIELAVGLAVGMAAQTARRAHAELERAARLSASVEERERLSRHVHDGVLQVLALVARRGREIGGETEQLAELASEQERALRRLVVAGEEAAGDGARADLGAMLRRRAADRVSVSVPAHPVVLDAAVADQLCAAVGNALDNVEAHAGAGARAYVLLEDLGESVTVSVR…
20220..20876 PHAGE_Sodali_phiSG1_NC_007902: hypothetical protein SGPHI_0043; PP_00018; phage(gi89886024) 3e-06 MGADGTAITVMVVDDHPIWRDAVARDLADDGFQVVATADGVGAAARRAAVVRPAVVVMDMRLADGDGAQATAQVLAVSPSSRVLVLSASDERDDVLEAVKAGASGYLVKSASKQELAEAVRATAQGRAVFTPGLAGLVLGEYRRIARDETGPAQPSLTERETEILRHVAKGLTAKQIAARLSLSHRTVENHVQATFRKLQVGNRVELARYAIEHGLDE
20921..22693 PHAGE_Lactob_KC5a_NC_007924: putative minor tail protein; PP_00019; phage(gi90592623) 4e-10 MTEPHTAVVARLSADFAALSHQLARASADLAELDRVLGPRPPWPYPVPPPPLPPALPPQYAPPPPPRPVPPPPPPKAPRERSDGWIGKLLAVAGVAVTLIGVVLLLVLAAQAGILRPEFRVAAGAVLAAALVGAAWWMNGRPGGRVGSIALAATGVAAAYIDVVAVTAIYDWVPAPPALILASLVGGAGLTLARRWDSQQLGLLVLVPLVVLAPIVTDGITLLLVGFMLALSAASLPVQIGKDWVWLHAARVAAASLPLLVGLVVRHVDGRHDLWLAGGCGIAALLALVGAIVV…
22732..23229 PHAGE_Escher_KBNP1711_NC_023593: putative integrase; PP_00020; phage(gi589892392) 1e-09 MGTASPSRKTEAEVTGFQASPALREALQRVLVDLIELHLQGKQAHWNVVGTNFRDLHLQLDEVVDFAREGSDTIAERMRALDAVPDGRSDTVAGSTSLPEFPAFEHSTGEVVDLIAARIYAAVATLREVHDTVDAEDASTADILHQLIDGLEKLAWLIKSENRKV
complement(23204..24478) PHAGE_Pelagi_HTVC008M_NC_020484: adenylate/guanylyl cyclase; PP_00021; phage(gi460042455) 2e-08 VLNVRPVCVPEVALQGRATSLNRHRAEAVSRRIRVLTIAGWIAAAVSVTFGTFQLTIGGSLWWLGVINILCGLAFLSIPRLCPLGEIVAPVTFVVFAYLSVGFFCYTMGTGSGLQFYFLVSASLVVLVLGIERIALAAVIAAIGVVLIIALELTVPNDRGIGPPWMLTVGFISSVVSSVVMILATLWYTLRETERAEQAMEAEYERSERLLANILPETIADRLKDPARSVIADKYDDASILFADIAGYTKRASDTSPAELVRFLDRLYTDLDALVDRH…
24519..25316 PHAGE_Parame_bursaria_Chlorella_virus_1_NC_000852: N-carbamoylputrescine amidohydrolase; PP_00022; phage(gi9631647) 5e-18 MTRIACCQIDPVIVDLDGNSDRIAAAVADASAAGADVIVLPELVTSGYMLADDAEARAAALAAGDPRFSKWAAAAGDSWVVLGFCELGDDGLLYNSAAVLDGGSVAAVYRKTHLWDREKLIFTPGNALPPVMQTPHGAIAVMLCYDLEFGELTRRAVVDGADLIVAPVNWPLFPRPEGEHPGEVITAMSTARTNHVAVAACDRAGVERGQRWTEGTAIVSADGWVVAEAGPGERTVMADLDLSLSRDKMLTEYVHLLEDRRLDLY
complement(25267..25887) conserved membrane protein [Clavibacter michiganensis subsp. nebraskensis NCPPB 2581] N/A MAAALWIAAGVGYLATEAVAASRMPEYSYLADYISDLGRPESPLSWWMNAAFRVQGMAFVVAGALTVRTGPPRRGALAFVVAACAYGAGSVVVGLFPSGGTGAAQGLHVGGAAAAIVGGNLAVLIAAWAGLPHGSHALRRTGYGLGAIGLLSGALLVAADLPTGVCERGAIYPIIAWQLLAAVAVLTARPLSTDRAGDPRAGGRTR
26388..27533 PHAGE_Mycoba_Jolie2_NC_023604: PE-PPE like protein; PP_00024; phage(gi589893571) 1e-10 VLTPEQMCTAFGGYFAPYDDRISVPFPGDAEFNDSIPEGATNLYNAVLAQPAGAVLTIGGVSKGAPSVIEALRQLEAARENTTDGIDVPDADHMNVMIYGAPSRIYYSGVKYRPNLPVTPYDVYMVSAEYDGVADMPDNLFNILAVLNAAQGADMLHVDAAFNTDFANDPMHYKVETNADGGTVTTILIPYTDPIVPLLHPMLEAGADPVQLAKLSAILKPIIDRGYTRNNVFEKKKWIDGVVNIPLPAAATQTPGGTTVFTTAATVAKDQSEVTTAAPPAAPAPPAQQTEYVGKHRAV…
27610..27621 attR N/A GTGCCCTCGGTG

## Sheet: MchuDSM
gnl|LeifICM|MCHUDSM_contig000031 , gc%: 69.55%
CDS_POSITION BLAST_HIT EVALUE prophage_PRO_SEQ
---------------------------------------------------------------------------------------------------------------------------------------------------------------------------------------
#### region 1 ####
225267..225279 attL N/A CCCGCCACAGCCG
230566..231318 PHAGE_Plankt_PaV_LD_NC_016564: ABC transporter; PP_00211; phage(gi371496158) 9e-35 MVKAELVCKDFGALKVLKGITLEVQQGEVLVLVGPSGSGKSTFLRCINHLETVSAGRLYVDGKLVGYTERGGKLHEMKPGDVAKQRREVGMVFQHFNLFPHRTALGNIVEAPIKVKGVNKKEAIERGKDLLEQVGLAEKANAYPAQLSGGQQQRVAIARALAMDPKLMLFDEPTSALDPELVGEVLGVMKTLASEGMTMVVVTHEMGFAREVADEVAFMDAGVVVERGNPREIMANPQHERTKLFLSKVM
231357..232436 putative signal transduction histidine kinase [Mycobacterium vanbaalenii PYR-1] N/A VFRLLSCLYALGFGFAVNADLERPVGGWLVFALLIGWSVACAVAYLQGFGRRPAWVLTEIAVVVALVLSTELVASDRWIADNQSLPTTLWATNATISAAILFGPIGGMLTGVVVMSLGAVLKGYVSVDLGRNATIVIELAVGLAVGMAAQTARRAHAELERAARLSASVEERERLSRHVHDGVLQVLALVARRGREIGGETEQLAELAGEQERALRRLVVAGEEAAGDGAQADLGAMLRRRAADRVSVSVPAHPVVLDAAVADQLCAAVGNALDNVEAHAGDGARAYVLLEDLGESVTVS…
232433..233062 PHAGE_Sodali_phiSG1_NC_007902: hypothetical protein SGPHI_0043; PP_00213; phage(gi89886024) 3e-06 VMVVDDHPIWRDAVARDLADDGFDVVATADGVGAAARRAAVVRPAVVVMDMRLADGDGAQATAQVLAVSPSSRVLVLSASDERDDVLEAVKAGASGYLVKSASKQELAEAVRATAQGRAVFTPGLAGLVLGEYRRIARDETGPAQPSLTERETEILRHVAKGLTAKQIAARLSLSHRTVENHVQATFRKLQVGNRVELARYAIEHGLDE
233107..234858 PHAGE_Lactob_KC5a_NC_007924: putative minor tail protein; PP_00214; phage(gi90592623) 6e-10 MTEPHTAVVARLSADFAALSHQLARASADLAELDRVLGPRPPWPYPVPPPPPQYAPPPPRPVSPPPPPKAPRERSDGWIGKLLAVAGVGVTLVGVVLLLVLAAQAGILRPEFRVAAGAVLAAALVGAAWWMSGRPGGRVGSIALAATGVAAAYMDVVAVTAIYDWVPAPPALILASLVGGAGLTLARRWDSQQLGLLVLVPLVVLAPIVTDGITLLLVGFMLALSAASLPVQIGKDWVWLHAARVAAATLPLLVALVVRFFDARNDLWLVGGCGIAALLALVGAIVVLPGTA…
234897..235394 PHAGE_Escher_KBNP1711_NC_023593: putative integrase; PP_00215; phage(gi589892392) 1e-09 MGTASPSRKTEAEVAGFQASPALREALQRVLVDLIELHLQGKQAHWNVVGTNFRDLHLQLDEVVDFAREGSDTIAERMRALDAVPDGRSDTVAGSTSLPEFPAFEHSTGEVVDLIAARIYAAVATLREVHDTVDAEDASTADILHQLIDGLEKLAWLIKSENRKV
complement(235369..236643) PHAGE_Pelagi_HTVC008M_NC_020484: adenylate/guanylyl cyclase; PP_00216; phage(gi460042455) 1e-08 VLNVRPVCVPEVALQGRATSLNRHRAEAVSRRIRVLTIAGWIAAAVSVTFGTFQLTIGGSLWWLGVINILCGLAFLSIPRLCPLGEIVAPVTFVVFAYLSVGFFCYTMGTGSGLQFYFLVSASLVVLVLGIERIALAAVIAAIGVVLIIALELTVPNDRGIGPAWMLTVGFISSVVSSVVMILATLWYTLRETERAEQAMEAEYERSERLLANILPETIADRLKDPARSVIADKYDDASILFADIAGYTKRASDTSPAELVRFLDRLYTDLDALVD…
236684..237481 PHAGE_Parame_bursaria_Chlorella_virus_1_NC_000852: N-carbamoylputrescine amidohydrolase; PP_00217; phage(gi9631647) 8e-18 MTRIACCQIDPVIVDLDGNSDRIAAAVADASAAGADVIVLPELVTSGYMLADDAEARAAALAPGDPRFAKWAAAAGNSWVVLGFCELGDDGLLYNSAAVLDGGSVTAVYRKTHLWDREKLIFTPGRELPPVLQTRHGAIAVMLCYDLEFGELTRRAVVDGADLIVAPVNWPLFPRPEGEHPGEVITAMSTARTNHVAVAACDRAGVERGQRWTEGTAIVSADGWVVAEAGPGERTVMADLDLSLSRDKMLTEYVHLLEDRRL…
complement(237432..238085) hypothetical protein Mflv_4440 [Mycobacterium gilvum PYR-GCK] N/A VHVPTTTTVRRMAATLWIGAGVGYLATEAVAAARVPGYSYLVDYISDLGRPESPLSWWMNAAFRVQGMAFVVAGALMVRTGPPRRGALAFVVAACVYGAGSVVVGLFPSGGTGNAQGLHVGGAAAAIVGGNLAVLIAAWAGLPHHLRALRRAGYGLGTIGLLSGALLVAARLPTGVCERGAIYPIIAWQLVAAVAVLTSRPLSTDRADDPRAGGRTR
238424..239680 PHAGE_Mycoba_Jolie2_NC_023604: PE-PPE like protein; PP_00219; phage(gi589893571) 6e-14 MVGALIFAPVAHSADSGASTCPGGPSSTNGVTALLVGGQGSYAVLTPEQMCTAFGGYFAPYDDRISVPFPGDAEFNDSIPEGATNLYNAVLAQPEGAVLTIGGGSKGAPSVIEALRQLEAARENTTDGIDVPDADHMNVMIYGAPSRIYYSGVKYRPNLPVTPYDVYMVSAEYDGVADMPDNLFNILAVLNAAQGADMLHVDAAFNTDFANDPMHYKVETNADGGTVTTILIPYTDPIVPLLHPMLEAGADPVQLAKLSAILKPIIDRGYTRNNAFEKKKWINGVVNIPLPAAATQT…
247988..248000 attR N/A CCCGCCACAGCCG
