# Supplementary material for: Characterization of Three Mycobacterium spp. with Potential Use in Bioremediation by Genome Sequencing and Comparative Genomics
Source: Genome Biol Evol. 2015 Jun 16;7(7):1871–86. doi: 10.1093/gbe/evv111 (PMC4524478; doi:10.1093/gbe/evv111)
Supplement: Supplementary Data [file supp_evv111_Supplementary_Table-3_FINAL.xls]

## Sheet: tRNAS_MchuNbb4_chuDSM_chlDSM_ob
Supplementary Table 3: List of tRNAs and corresponding codon in the genome under study.
MchuNBB4	Codon		MchuDSM	Codon		MchloDSM	Codon		MobuDSM	Codon
Ala	CGC		Ala	CGC		Ala	CGC		Ala	CGC
Ala	GGC		Ala	GGC		Ala	GGC		Ala	GGC
Ala	TGC		Ala	TGC		Ala	TGC		Ala	TGC
Arg	ACG		Arg	ACG		Arg	ACG		Arg	ACG
Arg	CCG		Arg	CCG		Arg	CCG		Arg	CCG
Arg	CCT		Arg	CCT		Arg	CCT		Arg	CCT
Arg	TCT		Arg	TCT		Arg	TCT		Arg	TCT
Asn	GTT		Asn	GTT		Asn	GTT		Asn	GTT
Asp	GTC		Asp	GTC		Asp	GTC		Asp	GTC
Cys	GCA		Cys	GCA		Cys	GCA		Cys	GCA
			Cys	GCA		Cys	GCA		Cys	GCA
Gln	CTG		Gln	CTG		Gln	CTG		Gln	CTG
Gln	TTG		Gln	TTG		Gln	TTG		Gln	TTG
Glu	CTC		Glu	CTC		Glu	CTC		Glu	CTC
Glu	TTC		Glu	TTC		Glu	TTC		Glu	TTC
Gly	CCC		Gly	CCC		Gly	CCC		Gly	CCC
Gly	GCC		Gly	GCC		Gly	GCC		Gly	GCC
Gly	TCC		Gly	TCC		Gly	TCC		Gly	TCC
His	GTG		His	GTG		His	GTG		His	GTG
Ile	GAT		Ile	GAT		Ile	GAT		Ile	GAT
Leu	CAA		Leu	CAA		Leu	CAA		Leu	CAA
Leu	CAG		Leu	CAG		Leu	CAG		Leu	CAG
Leu	GAG		Leu	GAG		Leu	GAG		Leu	GAG
Leu	TAA		Leu	TAA		Leu	TAA		Leu	TAA
Leu	TAG		Leu	TAG		Leu	TAG		Leu	TAG
Lys	CTT		Lys	CTT		Lys	CTT		Lys	CTT
Lys	TTT		Lys	TTT		Lys	TTT		Lys	TTT
Met	CAT		Met	CAT		Met	CAT		Met	CAT
Met	CAT		Met	CAT		Met	CAT		Met	CAT
Met	CAT		Met	CAT		Met	CAT		Met	CAT
Phe	GAA		Phe	GAA		Phe	GAA		Phe	GAA
Pro	CGG		Pro	CGG		Pro	CGG		Pro	CGG
Pro	GGG		Pro	GGG		Pro	GGG		Pro	GGG
Pro	TGG		Pro	TGG		Pro	TGG		Pro	TGG
						Pseudo	CGA
SeC(p)	TCA		SeC	TCA		SeC	TCA		SeC	TCA
Ser	CGA		Ser	CGA		Ser	CGA		Ser	CGA
Ser	GCT		Ser	GCT		Ser	GCT		Ser	GCT
Ser	GGA		Ser	GGA		Ser	GGA		Ser	GGA
Ser	TGA		Ser	TGA		Ser	TGA		Ser	TGA
Thr	CGT		Thr	CGT		Thr	CGT		Thr	CGT
Thr	GGT		Thr	GGT		Thr	GGT		Thr	GGT
Thr	TGT		Thr	TGT		Thr	TGT		Thr	TGT
Trp	CCA		Trp	CCA		Trp	CCA		Trp	CCA
Tyr	GTA		Tyr	GTA		Tyr	GTA		Tyr	GTA
Val	CAC		Val	CAC		Val	CAC		Val	CAC
Val	GAC		Val	GAC		Val	GAC		Val	GAC
Val	TAC		Val	TAC		Val	TAC		Val	TAC
