# Supplementary material for: Characterization of Three Mycobacterium spp. with Potential Use in Bioremediation by Genome Sequencing and Comparative Genomics
Source: Genome Biol Evol. 2015 Jun 16;7(7):1871–86. doi: 10.1093/gbe/evv111 (PMC4524478; doi:10.1093/gbe/evv111)
Supplement: Supplementary Data [file supp_evv111_Supplementary_Table-6_FINAL.xls]

## Sheet: Sheet1
Supplementary Table 6: Annotated noncoding RNAs in Mycobacterium cholorophenolicum, Mycobacterium chubuense DSM, Mycobacterium spp. strain NBB4, Mycobacterium obuense DSM and Mycobacterium tuberculosis H37Rv using the Rfam12.0 database along Infernals cmsearch at a threshold -T 35.
Genome
ID	Type	Mchl_DSM	Mchu_DSM	Mspp_NBB4	Mobu_DSM	Mtb_H37Rv
5_ureB_sRNA	sRNA	1	1	1	1	1
6C	Cis-reg	1	1	1	1	1
Actino-pnp	Cis-reg	1	1	1	1	1
AdoCbl_riboswitch	Cis-reg; riboswitch	-1	-1	1	-1	1
ALIL	Cis-reg	-1	-1	1	1	-1
ALIL	Cis-reg	-1	-1	-1	1	-1
AS1726	Gene; sRNA	-1	-1	-1	-1	1
AS1890	Gene; sRNA	-1	-1	-1	-1	1
ASdes	Gene; sRNA	1	1	1	1	1
ASdes	Gene; sRNA	1	1	1	1	1
ASpks	Gene; antisense	1	1	1	1	1
ASpks	Gene; antisense	1	1	-1	1	1
ASpks	Gene; antisense	-1	-1	-1	-1	1
ASpks	Gene; antisense	-1	-1	-1	-1	1
ASpks	Gene; antisense	-1	-1	-1	-1	1
b55	Gene; sRNA	-1	-1	-1	-1	1
Bacteria_small_SRP	Gene	1	1	1	1	1
Cobalamin	Cis-reg; riboswitch	-1	-1	-1	-1	1
Cobalamin	Cis-reg; riboswitch	-1	-1	-1	-1	1
cspA	Cis-reg; thermoregulator	1	1	1	1	-1
cspA	Cis-reg; thermoregulator	-1	1	1	-1	-1
F6	Gene; sRNA	1	1	1	1	1
g2	Gene	-1	-1	-1	-1	1
Glycine	Cis-reg; riboswitch	1	1	1	1	1
Glycine	Cis-reg; riboswitch	1	-1	-1	1	1
Glycine	Cis-reg; riboswitch	1	-1	-1	-1	-1
group-II-D1D4-4	Intron	-1	-1	-1	-1	1
Hammerhead_3	Gene; ribozyme	-1	-1	-1	1	-1
Hammerhead_II	Gene; ribozyme	-1	-1	-1	1	-1
Intron_gpII	Intron	-1	-1	-1	-1	1
Intron_gpII	Intron	-1	-1	-1	-1	1
mraW	Cis-reg	1	1	1	1	1
Ms_AS-1	Gene; sRNA	-1	-1	1	-1	-1
Ms_AS-4	Gene; sRNA	-1	-1	1	-1	-1
Ms_AS-4	Gene; sRNA	-1	-1	1	-1	-1
Ms_AS-4	Gene; sRNA	-1	-1	1	-1	-1
Ms_AS-4	Gene; sRNA	-1	-1	1	-1	-1
Ms_AS-5	Gene; sRNA	1	1	1	1	1
Ms_AS-8	Gene; sRNA	-1	-1	1	1	-1
Ms_AS-8	Gene; sRNA	-1	-1	-1	1	-1
Ms_AS-8	Gene; sRNA	-1	-1	-1	1	-1
Ms_AS-8	Gene; sRNA	-1	-1	-1	1	-1
Ms_AS-8	Gene; sRNA	-1	-1	-1	1	-1
Ms_IGR-2	Gene; sRNA	1	1	1	-1	-1
Ms_IGR-5	Gene; sRNA	1	1	1	1	-1
Ms_IGR-7	Gene; sRNA	1	-1	-1	-1	-1
Ms_IGR-7	Gene; sRNA	1	-1	-1	-1	-1
Ms_IGR-7	Gene; sRNA	1	-1	-1	-1	-1
Ms_IGR-7	Gene; sRNA	1	-1	-1	-1	-1
Ms_IGR-7	Gene; sRNA	1	-1	-1	-1	-1
Ms_IGR-7	Gene; sRNA	1	-1	-1	-1	-1
Ms_IGR-7	Gene; sRNA	1	-1	-1	-1	-1
Ms_IGR-7	Gene; sRNA	1	-1	-1	-1	-1
Ms_IGR-7	Gene; sRNA	1	-1	-1	-1	-1
Ms_IGR-7	Gene; sRNA	1	-1	-1	-1	-1
Ms_IGR-8	Gene; sRNA	-1	-1	-1	-1	1
Ms_IGR-8	Gene; sRNA	-1	-1	-1	-1	1
ncrMT1302	Gene; sRNA	-1	-1	1	-1	1
PK-G12rRNA	Gene; rRNA	1	1	1	1	1
PK-G12rRNA	Gene; rRNA	-1	-1	1	-1	-1
RNaseP_bact_a	Gene; ribozyme	1	1	1	1	1
SAM-IV	Cis-reg; riboswitch	1	1	1	1	1
SAM-IV	Cis-reg; riboswitch	-1	1	-1	-1	-1
sau-50	Gene; sRNA	1	1	1	1	-1
SECIS_3	Cis-reg	1	1	1	1	-1
tmRNA	Gene	1	1	1	1	1
TPP	Cis-reg; riboswitch	1	1	1	1	1
TPP	Cis-reg; riboswitch	1	1	1	1	1
TPP	Cis-reg; riboswitch	1	1	-1	-1	-1
ydaO-yuaA	Cis-reg	1	1	1	1	1
ykkC-III	Cis-reg	1	1	1	1	-1
ykkC-III	Cis-reg	1	-1	-1	-1	-1
ykoK	Cis-reg	-1	-1	-1	-1	1
ykoK	Cis-reg	-1	-1	-1	-1	1
Mycobacterium cholorophenolicum (Mchl_DSM)
Mycobacterium chubuense DSM (Mchu_DSM)
Mycobacterium spp. strain NBB4 (Mspp_NBB4)
Mycobacterium obuense (Mobu_DSM)
Mycobacterium tuberculosis H37Rv (Mtb_H37Rv)
In cells 1 means found and -1 means not found.
Plasmid
ID	Type	MchloDSM	MchuDSM	MycNBB4	MobuDSM	Mtb_H37Rv
6C	Cis-reg	-1	-1	-1	1	-1
ALIL	Cis-reg	1	-1	-1	-1	-1
crcB	Cis-reg	1	-1	-1	-1	-1
Ms_AS-8	Gene; sRNA	1	-1	-1	-1	-1
Ms_IGR-7	Gene; sRNA	1	-1	-1	-1	-1
Ms_IGR-7	Gene; sRNA	1	-1	-1	-1	-1
Ms_IGR-7	Gene; sRNA	1	-1	-1	-1	-1
